# Supplementary material for: Core Genome Multilocus Sequence Typing Scheme for Stable, Comparative Analyses of Campylobacter jejuni and C. coli Human Disease Isolates
Source: J Clin Microbiol. 2017 Jun 23;55(7):2086–97. doi: 10.1128/JCM.00080-17 (PMC5483910; doi:10.1128/JCM.00080-17)
Supplement: Supplemental material [file JCM.00080-17_zjm999095549s2.xlsx]

## Sheet: Sheet1
		Oxfordshire	Validation					Oxfordshire	Validation
Clonal complex	ST	Clinical	Clinical	Non-clinical		Clonal complex	ST	Clinical	Clinical	Non-clinical
ST-21	19	51	26	5		ST-828 (cont)	855	9	6	4
	21	184	112	105			860	5	6	1
	44	7	2	1			867	0	1	1
	47	3	4	0			872	8	13	7
	50	182	98	28			887	0	3	5
	53	56	34	3			890	0	0	1
	104	4	3	1			898	0	2	0
	141	2	0	0			899	0	1	0
	148	0	1	0			901	0	2	0
	190	2	2	0			962	8	3	7
	262	12	6	4			1016	1	1	4
	266	2	2	1			1017	0	0	5
	520	1	2	1			1055	3	3	3
	806	0	0	1			1058	0	0	1
	822	1	0	0			1061	0	0	1
	861	3	4	0			1063	0	0	1
	883	14	10	0			1066	0	0	1
	917	0	4	0			1068	0	1	6
	982	1	0	1			1082	0	0	2
	1519	1	4	0			1089	0	1	3
	1949	1	1	0			1096	1	1	3
	2135	8	26	1			1101	0	0	2
	2355	0	1	0			1104	0	0	4
	2782	1	0	0			1112	0	1	0
	3102	2	0	0			1113	0	0	1
	3574	3	1	0			1119	0	0	1
	3633	1	0	0			1126	0	0	1
	3769	1	0	0			1127	0	0	1
	3853	4	0	9			1145	3	0	2
	4526	1	2	0			1149	0	0	1
	5018	5	1	0			1177	0	1	0
	5242	0	1	0			1181	1	0	0
	5366	0	1	0			1191	1	2	1
	5649	1	0	0			1203	0	0	3
	5726	1	1	0			1248	0	0	1
	5727	3	0	0			1405	0	0	2
	5811	1	0	0			1417	0	1	0
	6135	1	0	0			1438	0	0	2
	6137	2	0	0			1464	0	0	3
	6175	0	1	0			1465	0	0	1
	6891	1	0	0			1467	0	0	1
	6892	2	0	0			1541	2	1	3
	6894	1	0	0			1578	0	2	1
	6983	1	0	0			1579	0	1	0
	7172	0	1	0			1585	1	2	0
	7307	0	1	0			1586	1	2	0
	7380	1	0	0			1595	0	2	1
	7436	1	0	0			1600	1	0	0
	7829	0	1	0			1614	6	0	1
	8107	0	1	0			1625	0	1	0
	8367	0	0	1			1628	4	0	0
ST-828	825	29	25	37			1666	0	2	0
	827	71	32	197			1769	0	0	1
	828	12	4	50			1773	0	1	0
	829	13	15	30			1774	1	0	3
	830	3	6	3			1834	0	0	1
	831	0	1	0			1957	1	0	0
	832	5	1	1			2022	0	0	4
	854	1	1	6			2097	0	1	0
		Oxfordshire	Validation					Oxfordshire	Validation
Clonal complex	ST	Clinical	Clinical	Non-clinical		Clonal complex	ST	Clinical	Clinical	Non-clinical
ST-828 (cont)	2178	1	1	0		ST-828 (cont)	8168	0	0	2
	2183	2	1	0			8170	0	1	1
	2220	0	0	1			8174	0	0	1
	2273	3	1	2			8176	0	0	1
	2298	0	0	1			8321	0	1	0
	2301	1	0	0			8330	0	1	0
	2464	1	0	0			8331	0	0	1
	2483	1	0	0			8364	0	0	1
	2626	0	0	1			8366	0	0	1
	2689	1	0	0			8391	0	0	1
	2698	0	0	1			8392	0	0	1
	2773	0	1	0			8394	0	0	1
	3016	1	0	2			8407	0	1	0
	3020	0	2	0			8408	0	1	0
	3221	0	0	3			8421	0	0	3
	3241	0	1	0			8564	0	0	1
	3336	0	0	1		ST-464	464	52	38	2
	3753	1	0	0			2146	2	3	0
	3868	0	1	0			2315	0	3	0
	3869	0	1	0			5136	120	33	20
	3872	0	0	1			5731	1	0	0
	4149	0	0	1			5732	1	0	0
	4291	1	0	0			5812	2	1	1
	4422	0	0	3			5849	1	0	0
	4425	13	4	3			6209	0	1	0
	4429	0	0	2			6702	1	0	0
	4434	0	0	1			6704	1	0	0
	4443	1	0	0			8188	0	0	2
	4709	0	1	1			8322	0	1	0
	4956	1	0	0		ST-206	46	4	3	0
	5149	0	1	0			122	74	15	4
	5164	0	1	0			206	18	6	0
	5165	0	1	1			221	1	0	0
	5305	0	0	4			222	1	3	1
	5349	1	0	0			227	8	2	0
	5642	1	0	0			273	19	4	1
	5659	1	1	0			572	25	15	0
	5733	1	0	0			2078	0	2	0
	5734	3	0	0			2149	3	0	0
	5735	1	0	0			3335	0	2	0
	5737	1	0	0			5809	1	0	0
	5757	1	0	0			5138	0	1	0
	5810	1	0	0			5819	1	1	0
	5813	1	0	0			6893	1	0	0
	6131	0	1	0		ST-45	11	2	0	7
	6132	0	1	0			25	1	0	0
	6233	0	2	0			45	91	63	98
	6267	1	0	0			137	25	5	5
	6543	3	0	0			230	3	0	6
	6705	1	0	0			233	3	1	0
	6706	1	0	0			334	4	1	0
	6755	1	0	0			538	3	1	4
	6979	1	0	0			583	10	5	23
	6984	1	0	0			845	1	0	0
	7254	0	1	0			1003	0	2	4
	7304	0	1	0			1326	0	1	3
	7800	0	2	0			1701	2	0	0
	8055	0	1	0			2109	6	10	0
	8104	0	1	0			2197	1	0	0
		Oxfordshire	Validation					Oxfordshire	Validation
Clonal complex	ST	Clinical	Clinical	Non-clinical		Clonal complex	ST	Clinical	Clinical	Non-clinical
ST-45 (cont)	2219	1	0	1		ST-353 (cont)	4837	0	0	1
	4791	0	0	4			4838	0	0	1
	4852	0	0	1			5011	0	1	0
	6017	0	1	0			5159	0	1	0
	6886	1	0	0			5247	0	1	0
	7008	0	0	1			5730	1	0	0
	7256	0	0	2			5758	1	0	0
	7259	0	0	17			5815	1	0	0
	7846	0	0	1			5816	1	0	0
ST-257	257	91	74	17			5866	0	1	0
	824	5	1	0			6701	1	0	0
	929	0	1	0			6759	5	0	1
	990	21	7	3			6888	1	0	0
	2030	29	28	12			6889	1	0	0
	2254	4	18	12			6981	1	0	0
	6033	0	0	2			7176	0	1	0
	6604	0	1	0			7178	0	1	0
	6890	2	0	0			7487	0	2	0
ST-48	38	0	2	1			7516	0	0	1
	48	127	88	9			7729	0	0	1
	429	2	1	1			7845	0	0	1
	475	2	11	0			7865	0	1	0
	492	3	1	0			8362	0	0	1
	844	1	0	0		ST-354	354	72	47	9
	918	5	3	0			969	1	0	0
	2248	0	1	0			1038	2	1	0
	2343	0	1	0			1073	1	0	0
	4840	0	0	1			1489	0	0	1
	5173	2	2	0			1517	2	0	0
	5183	0	1	0			1723	0	2	0
	5359	0	2	0			2033	3	7	0
	6052	0	0	1			2863	2	0	0
	6601	0	1	0			3155	1	2	0
	6754	3	0	0			5718	1	0	0
ST-353	5	56	43	14			8042	0	1	0
	353	17	12	3		ST-443	51	68	40	0
	356	9	3	0			443	1	2	5
	400	8	6	0			1703	1	0	0
	452	0	0	1			2361	2	0	0
	462	0	0	1			4243	1	0	1
	524	0	1	0			5794	1	0	0
	581	5	1	2			6602	0	1	0
	595	2	0	0			6522	1	0	0
	939	0	0	1			6986	1	0	0
	1232	0	1	0			8051	0	1	0
	1233	0	1	0			8105	0	1	0
	1474	0	2	0		ST-61	61	44	30	3
	2036	2	0	0			81	1	0	0
	2076	0	1	0			432	2	0	0
	2084	1	1	0			1076	2	1	0
	2122	5	4	0			1738	1	0	0
	2364	0	1	0			5161	0	0	1
	2882	0	1	0			6985	1	0	0
	2934	0	0	1			7448	1	0	0
	3510	0	1	1		ST-658	312	3	2	1
	3515	0	1	0			523	2	2	0
	3696	1	0	0			657	1	0	0
	3895	0	0	1			658	23	13	3
	4697	1	0	1			1044	19	10	2
		Oxfordshire	Validation					Oxfordshire	Validation
Clonal complex	ST	Clinical	Clinical	Non-clinical		Clonal complex	ST	Clinical	Clinical	Non-clinical
ST-658 (cont)	1395	0	1	0		ST-460 (cont)	3738	0	1	0
	1900	1	1	0			4403	0	1	0
	2180	1	0	0			5144	0	1	0
	5245	0	1	0			5484	0	1	0
	8365	0	0	1			5808	1	0	0
ST-22	22	42	18	17			8106	0	1	0
	660	1	0	0			8208	0	0	1
	1947	1	0	0		ST-573	573	13	8	22
	7888	0	1	0			5148	0	0	1
ST-574	305	1	1	0			8116	0	0	1
	574	38	21	6			8395	0	0	1
	919	0	1	0		ST-1034	977	0	1	0
	1040	4	0	0			1709	6	2	0
	2140	0	2	0			2314	2	2	1
	3015	1	0	0			4001	0	0	1
	3172	0	1	0			5717	1	0	0
	5680	0	1	0			5763	1	0	0
	7187	0	0	1			5817	1	0	0
	8180	0	1	0			6235	1	0	0
ST-42	42	37	19	10			7089	0	0	1
	447	3	0	0		ST-49	49	6	5	0
	459	1	0	1			5483	2	1	0
	1751	1	0	0			7179	1	0	0
	4016	0	1	0			7305	1	0	0
	7162	0	1	0		ST-446	446	3	1	0
ST-283	267	35	29	8			450	2	1	0
	383	1	0	0			862	1	0	0
ST-52	52	27	14	1			2850	1	0	0
	614	1	0	0			3552	1	0	0
	775	3	7	0			3504	0	0	1
	2100	1	0	0			4799	0	1	0
	2275	1	2	0		ST-677	677	5	3	2
ST-403	270	8	1	0			794	0	1	1
	403	10	4	1			6514	2	0	0
	932	1	1	0		ST-692	692	1	0	0
	933	1	0	0			991	2	0	1
	985	1	3	0			1301	3	0	1
	5246	1	1	0			4776	1	0	0
	7303	0	1	0			7842	0	0	1
	7432	1	0	0			8235	0	0	1
	8059	0	1	0		ST-661	661	0	2	0
ST-607	607	4	4	0			814	4	1	2
	904	13	1	0			6804	0	0	1
	1707	0	1	0			7330	0	1	0
	2103	2	0	0			7743	0	0	1
	4056	2	1	0			8204	0	0	2
	5134	0	1	0			8360	0	0	1
	6700	1	0	0			8393	0	0	2
ST-508	132	5	2	1		ST-1287	945	2	0	0
	508	16	4	0		ST-433	2574	1	0	1
ST-460	113	1	0	0			5728	1	0	0
	460	1	1	0			7801	0	1	0
	535	1	0	0		ST-179	220	1	1	1
	606	1	0	0			5453	0	1	0
	670	4	1	0		ST-362	362	0	1	0
	1074	1	0	0			587	1	0	0
	1932	2	1	0			7449	0	1	0
	2844	5	4	1		ST-1150	1487	1	0	7
		Oxfordshire	Validation					Oxfordshire	Validation
Clonal complex	ST	Clinical	Clinical	Non-clinical		Clonal complex	ST	Clinical	Clinical	Non-clinical
ST-1150	1833	0	0	1		UA C.jejuni	3534	1	0	0
(cont)	3667	0	0	1		(cont)	3573	1	1	0
	6973	1	0	0			3630	0	1	0
	5160	0	1	0			3923	1	0	0
	8424	0	0	1			4041	0	1	0
ST-702	5152	0	1	0			4067	1	0	0
	5153	0	1	0			4359	0	1	0
ST-1332	5154	0	1	3			4373	1	0	0
ST-952	7808	0	0	3			4397	0	1	0
	7834	0	0	1			4430	0	2	0
ST-1275	4883	0	0	1			4684	0	1	0
UA C.jejuni	131	1	0	0			4766	0	1	0
	380	0	0	1			4811	1	0	0
	407	1	0	0			4835	0	0	1
	436	5	3	0			4836	0	0	1
	441	11	1	1			5129	0	0	1
	448	1	1	0			5130	0	0	5
	449	3	0	1			5142	0	1	0
	531	0	1	0			5155	1	0	0
	585	1	0	0			5244	0	2	2
	586	0	2	3			5326	1	0	0
	791	0	0	2			5597	1	0	0
	877	1	2	0			5686	1	0	0
	879	1	1	0			5707	1	0	0
	881	16	0	1			5729	1	0	0
	882	1	0	0			5738	1	0	0
	922	0	0	1			5739	1	0	0
	986	3	2	0			5756	1	0	0
	1030	0	1	0			5807	1	0	0
	1045	1	0	0			5818	1	0	0
	1071	1	0	0			5970	1	0	0
	1080	1	0	0			5982	0	1	0
	1256	0	0	1			6091	0	1	0
	1257	0	0	1			6134	0	1	0
	1374	1	1	0			6136	1	0	0
	1409	1	1	0			6138	1	0	0
	1457	0	0	1			6449	2	0	0
	1526	0	1	0			6561	0	0	4
	1911	1	0	0			6562	0	0	10
	1962	3	1	0			6564	0	0	2
	2118	1	0	0			6699	1	0	0
	2131	0	4	0			6756	1	0	0
	2133	2	0	0			6758	1	0	0
	2156	0	1	0			6974	1	0	0
	2211	0	1	0			6976	1	0	0
	2221	0	0	1			6980	1	0	0
	2258	3	1	0			6982	1	0	0
	2274	19	5	3			7177	1	0	0
	2304	1	1	0			7182	1	0	0
	2328	3	2	0			7258	0	0	1
	2381	0	0	1			7276	0	0	2
	2401	1	0	0			7278	0	0	1
	2491	1	0	0			7279	0	0	1
	2856	0	0	1			7306	0	3	0
	3029	1	0	0			7486	0	0	1
	3268	0	1	0			7802	0	1	0
	3453	1	0	0			7804	0	0	1
	3471	0	0	1			7805	0	0	1
		Oxfordshire	Validation					Oxfordshire	Validation
Clonal complex	ST	Clinical	Clinical	Non-clinical		Clonal complex	ST	Clinical	Clinical	Non-clinical
UA C.jejuni	7806	0	0	1		UA C.coli	1243	1	0	0
(cont)	7807	0	0	1		(cont)	1469	0	0	1
	7810	0	0	1			1488	0	0	1
	7811	0	0	1			1490	0	0	1
	7812	0	0	1			1493	0	0	1
	7813	0	0	1			1531	0	0	2
	7814	0	0	1			1572	0	0	1
	7815	0	0	2			1576	0	0	1
	7819	0	0	1			1661	1	0	0
	7820	0	0	1			1643	0	1	0
	7821	0	0	1			1670	0	1	0
	7822	0	0	1			1680	1	0	0
	7823	0	0	1			1681	0	2	5
	7824	0	0	1			1749	0	1	1
	7825	0	0	1			1764	0	0	4
	7826	0	0	1			1765	0	0	3
	7828	0	0	1			1766	0	0	1
	7830	0	0	1			1771	0	0	1
	7831	0	0	2			1986	0	0	3
	7832	0	0	1			1988	0	0	2
	7833	0	0	1			1992	0	0	1
	7835	0	0	1			2015	0	0	1
	7836	0	0	1			2016	0	0	1
	7837	0	0	3			2195	4	1	8
	7839	0	0	1			2326	0	1	0
	7840	0	0	1			2461	0	0	1
	7841	0	0	1			2488	0	2	0
	7843	0	0	1			2696	0	0	1
	7847	0	0	1			2737	0	1	1
	7849	0	0	1			3225	0	1	0
	7850	0	0	1			3306	0	0	1
	7851	0	0	1			3308	0	0	2
	7881	0	0	1			3309	0	0	1
	7882	0	0	1			3311	0	0	6
	7889	0	0	1			3314	0	0	1
	7891	0	0	1			3319	0	0	3
	7893	0	0	2			3565	0	0	1
	7895	0	0	1			3567	0	0	1
	7896	0	0	1			3828	0	0	1
	8050	0	1	0			3862	0	0	1
	8177	0	0	1			4688	1	0	0
	8209	0	0	1			4988	1	0	0
	8211	0	0	1			5150	0	2	1
	8333	0	0	2			5158	0	1	0
	8361	0	0	1			5494	0	0	1
	8396	0	0	1			5736	1	1	0
	895	0	1	0			5755	1	0	0
UA C. coli	900	0	1	1			5814	1	0	0
	1005	0	0	1			6133	0	1	0
	1007	0	0	1			6288	0	1	0
	1009	2	2	0			6698	2	1	0
	1090	0	0	17			6703	1	0	0
	1097	0	0	1			6757	1	0	0
	1102	0	0	1			6760	1	0	0
	1109	0	0	1			6887	1	0	0
	1143	0	0	1			6895	1	0	0
	1167	0	0	1			6975	1	0	0
	1172	0	0	1			7117	1	1	2
		Oxfordshire	Validation					Oxfordshire	Validation
Clonal complex	ST	Clinical	Clinical	Non-clinical		Clonal complex	ST	Clinical	Clinical	Non-clinical
UA C. coli	7183	0	1	0		UA C. coli	8464	0	0	1
(cont)	7243	0	0	1		(cont)	8465	0	0	1
	7346	0	0	1			8466	0	0	1
	7864	0	0	2			8467	0	1	0
	7880	0	0	1			8468	0	0	1
	8043	0	1	0			8469	0	0	1
	8137	0	1	0			8471	0	0	1
	8169	0	1	0			8472	0	0	1
	8173	0	1	0			8473	0	1	0
	8175	0	0	1			8474	0	0	1
	8175	0	0	1			8475	0	0	1
	8175	0	0	1			8476	0	0	1
	8175	0	0	1			8477	0	0	1
	8254	0	1	1			8478	0	1	0
	8329	0	0	1			8481	0	0	1
	8320	0	1	0			8482	0	0	1
	8363	0	0	1			8483	0	1	0
	8411	0	0	4			8485	0	0	1
	8412	0	0	1			8486	0	0	1
	8413	0	1	0			8487	0	0	1
	8414	0	0	1			8488	0	0	1
	8415	0	0	1			8489	0	0	1
	8416	0	0	1			8490	0	0	1
	8417	0	0	1			8491	0	0	1
	8420	0	0	1			8492	0	1	0
	8425	0	0	1			8493	0	1	0
	8428	0	0	1			8494	0	0	1
	8429	0	0	1
	8430	0	0	1
	8432	0	0	1
	8433	0	0	1
	8434	0	0	3
	8435	0	0	1
	8437	0	0	1
	8438	0	0	1
	8439	0	0	1
	8440	0	0	1
	8441	0	0	1
	8442	0	0	1
	8443	0	0	1
	8444	0	0	1
	8445	0	0	1
	8446	0	0	1
	8447	0	0	1
	8448	0	0	1
	8449	0	0	1
	8450	0	0	2
	8451	0	0	1
	8452	0	0	1
	8453	0	0	2
	8454	0	0	1
	8455	0	0	1
	8456	0	0	1
	8457	0	0	1
	8458	0	0	1
	8459	0	0	1
	8460	0	1	1
	8461	0	0	1
	8462	0	0	1
