# Supplementary material for: Core Genome Multilocus Sequence Typing Scheme for Stable, Comparative Analyses of Campylobacter jejuni and C. coli Human Disease Isolates
Source: J Clin Microbiol. 2017 Jun 23;55(7):2086–97. doi: 10.1128/JCM.00080-17 (PMC5483910; doi:10.1128/JCM.00080-17)
Supplement: Supplemental material [file JCM.00080-17_zjm999095549s3.xlsx]

## Sheet: Sheet1
Table S5. Pubmlst.org/campylobacter id numbers of isolates used to validate the human disease 1,343 cgMLST scheme.
Clinical isolates	Species	Fig3A/B quadrant	UA* C. coli clade	Non-clinical isolates	Species	Fig3A/B quadrant	UA* C. coli clade
2603	C. jejuni	iv/iv	-	2604	C. coli	iv/iv	1
2608	C. jejuni	iv/iv	-	2605	C. jejuni	iv/iv	-
2610	C. jejuni	iv/iv	-	2606	C. coli	iv/iv	1
2613	C. jejuni	iv/iv	-	2607	C. jejuni	iv/iv	-
2614	C. jejuni	i/ii	-	2682	C. jejuni	i/i	-
2615	C. jejuni	iv/iv	-	2683	C. jejuni	i/i	-
2629	C. jejuni	i/i	-	2684	C. jejuni	i/i	-
2630	C. jejuni	i/i	-	2685	C. jejuni	i/i	-
2631	C. jejuni	i/i	-	2686	C. jejuni	i/i	-
2632	C. jejuni	i/i	-	2689	C. jejuni	i/i	-
2633	C. jejuni	i/i	-	2690	C. jejuni	i/i	-
2635	C. jejuni	i/i	-	2691	C. jejuni	i/i	-
2636	C. jejuni	i/i	-	10778	C. jejuni	iii/iii	-
2637	C. jejuni	i/i	-	10779	C. jejuni	i/i	-
2638	C. jejuni	i/i	-	10780	C. jejuni	iii/iii	-
2640	C. jejuni	i/i	-	10781	C. jejuni	i/i	-
2642	C. jejuni	i/i	-	10783	C. jejuni	i/i	-
2643	C. coli	i/i	-	11114	C. coli	i/ii	-
2644	C. jejuni	i/i	-	11136	C. jejuni	i/i	-
2646	C. jejuni	i/i	-	22813	C. jejuni	i/i	-
2647	C. jejuni	i/i	-	22814	C. jejuni	i/i	-
2649	C. jejuni	i/i	-	22815	C. jejuni	i/i	-
2650	C. jejuni	i/i	-	22816	C. jejuni	i/i	-
2651	C. jejuni	i/i	-	22817	C. jejuni	i/i	-
2652	C. jejuni	i/i	-	22818	C. jejuni	i/i	-
2653	C. jejuni	i/i	-	22819	C. jejuni	i/i	-
2654	C. jejuni	i/i	-	22820	C. jejuni	i/i	-
2655	C. jejuni	i/i	-	22821	C. jejuni	i/i	-
2657	C. coli	i/i	-	22822	C. jejuni	i/i	-
2659	C. jejuni	i/i	-	22823	C. jejuni	i/i	-
2660	C. coli	i/i	-	22824	C. jejuni	i/i	-
2661	C. jejuni	i/i	-	22825	C. jejuni	i/i	-
2662	C. jejuni	iii/iii	-	22826	C. jejuni	i/i	-
2663	C. jejuni	i/i	-	22827	C. jejuni	i/i	-
2665	C. coli	i/i	-	22828	C. jejuni	i/i	-
2666	C. jejuni	i/i	-	22829	C. jejuni	i/i	-
2667	C. jejuni	i/i	-	22830	C. jejuni	i/i	-
2669	C. jejuni	i/i	-	22831	C. jejuni	i/i	-
2670	C. jejuni	i/i	-	22832	C. jejuni	i/i	-
2671	C. jejuni	i/i	-	22833	C. jejuni	i/i	-
2672	C. jejuni	i/i	-	22834	C. jejuni	i/i	-
2673	C. jejuni	i/i	-	22835	C. jejuni	i/i	-
2674	C. coli	i/i	-	22836	C. jejuni	i/i	-
2675	C. jejuni	i/i	-	22837	C. jejuni	i/i	-
2676	C. coli	i/i	-	22838	C. jejuni	i/i	-
2678	C. coli	i/i	1	22839	C. jejuni	i/i	-
2680	C. jejuni	i/ii	-	22840	C. jejuni	i/i	-
2695	C. jejuni	i/i	-	22841	C. jejuni	i/i	-
2697	C. jejuni	i/i	-	22842	C. jejuni	i/i	-
2698	C. jejuni	i/i	-	22843	C. jejuni	i/i	-
2699	C. jejuni	i/i	-	22844	C. jejuni	i/i	-
2700	C. jejuni	i/i	-	22845	C. jejuni	i/i	-
2701	C. jejuni	i/i	-	22846	C. jejuni	i/i	-
2702	C. jejuni	i/i	-	22847	C. jejuni	i/i	-
5861	C. jejuni	i/i	-	22848	C. jejuni	i/i	-
5887	C. jejuni	i/i	-	22849	C. jejuni	i/i	-
5896	C. jejuni	i/i	-	22850	C. jejuni	i/i	-
5980	C. jejuni	i/i	-	22851	C. jejuni	i/i	-
5986	C. jejuni	i/i	-	22852	C. jejuni	i/i	-
11134	C. jejuni	iii/iii	-	22853	C. jejuni	i/i	-
11135	C. coli	i/i	1	22854	C. jejuni	i/i	-
12889	C. jejuni	i/i	-	22855	C. jejuni	i/i	-
12890	C. jejuni	i/i	-	22856	C. jejuni	i/i	-
12907	C. jejuni	i/i	-	22857	C. jejuni	i/i	-
12910	C. jejuni	i/i	-	22858	C. jejuni	i/i	-
12917	C. jejuni	i/i	-	22859	C. jejuni	i/i	-
13782	C. jejuni	i/i	-	22860	C. jejuni	i/i	-
14042	C. jejuni	i/i	-	22861	C. jejuni	i/i	-
15545	C. jejuni	i/i	-	22862	C. jejuni	i/i	-
15723	C. jejuni	i/i	-	22863	C. jejuni	i/i	-
15841	C. jejuni	i/i	-	22864	C. jejuni	i/i	-
16028	C. jejuni	i/i	-	22865	C. jejuni	i/i	-
16070	C. jejuni	i/i	-	22866	C. jejuni	i/i	-
16089	C. jejuni	i/i	-	22867	C. jejuni	i/i	-
16092	C. jejuni	iii/iv	-	22868	C. jejuni	i/i	-
16096	C. jejuni	i/i	-	22869	C. jejuni	i/i	-
16099	C. jejuni	i/i	-	22870	C. jejuni	i/i	-
16133	C. jejuni	i/i	-	22872	C. jejuni	i/i	-
16142	C. jejuni	i/i	-	22873	C. jejuni	i/i	-
16144	C. jejuni	i/i	-	22874	C. jejuni	i/i	-
16174	C. jejuni	i/i	-	22875	C. jejuni	i/i	-
16176	C. jejuni	i/i	-	22876	C. jejuni	i/i	-
16185	C. jejuni	i/i	-	22877	C. jejuni	i/i	-
16189	C. jejuni	i/i	-	22878	C. jejuni	i/i	-
16199	C. jejuni	i/i	-	22879	C. jejuni	i/i	-
16230	C. jejuni	i/i	-	22880	C. jejuni	i/i	-
16237	C. coli	i/i	1	22881	C. jejuni	iii/iii	-
16254	C. jejuni	i/i	-	22882	C. jejuni	i/i	-
16264	C. coli	i/i	-	22883	C. jejuni	i/i	-
16277	C. jejuni	i/i	-	22884	C. jejuni	i/i	-
16360	C. jejuni	i/i	-	22885	C. jejuni	i/i	-
18215	C. jejuni	i/i	-	22886	C. jejuni	i/i	-
18227	C. jejuni	i/i	-	22887	C. jejuni	i/i	-
18249	C. jejuni	i/i	-	22888	C. jejuni	i/i	-
18261	C. jejuni	i/i	-	22889	C. jejuni	i/i	-
18269	C. jejuni	i/i	-	22890	C. jejuni	i/i	-
18274	C. jejuni	i/i	-	22891	C. jejuni	i/i	-
18277	C. jejuni	i/i	-	22892	C. jejuni	i/i	-
18315	C. jejuni	i/i	-	22893	C. jejuni	i/i	-
18332	C. jejuni	i/i	-	22894	C. jejuni	i/i	-
18339	C. jejuni	i/i	-	22895	C. jejuni	i/i	-
18341	C. jejuni	i/i	-	22896	C. jejuni	i/i	-
18349	C. jejuni	i/i	-	22897	C. jejuni	i/i	-
18351	C. jejuni	iii/iii	-	22898	C. jejuni	i/i	-
18379	C. jejuni	i/i	-	24189	C. jejuni	i/ii	-
18429	C. jejuni	i/i	-	24190	C. jejuni	i/ii	-
18430	C. jejuni	i/i	-	24191	C. jejuni	i/i	-
18431	C. jejuni	i/i	-	24192	C. jejuni	i/i	-
18432	C. jejuni	i/i	-	24193	C. jejuni	i/i	-
18433	C. jejuni	i/i	-	24194	C. jejuni	i/i	-
18434	C. jejuni	i/i	-	24195	C. jejuni	i/i	-
18435	C. jejuni	i/i	-	24196	C. jejuni	i/ii	-
18436	C. jejuni	i/i	-	24197	C. jejuni	i/i	-
18437	C. jejuni	i/i	-	24249	C. jejuni	i/i	-
18438	C. jejuni	i/i	-	24250	C. jejuni	i/ii	-
18439	C. jejuni	i/i	-	24251	C. jejuni	iv/iv	-
18440	C. jejuni	i/i	-	24252	C. jejuni	iv/iv	-
18441	C. jejuni	i/i	-	24255	C. coli	iv/iv	1
18442	C. jejuni	i/i	-	24256	C. coli	iii/iv	-
18443	C. jejuni	i/i	-	24258	C. coli	i/ii	-
18444	C. jejuni	i/i	-	24259	C. coli	iii/iv	-
18445	C. jejuni	i/i	-	24262	C. coli	iv/iv	-
18446	C. jejuni	i/i	-	24263	C. coli	iv/iv	2
18447	C. jejuni	i/i	-	24266	C. coli	iv/iv	2
18448	C. jejuni	i/i	-	24268	C. coli	iii/iv	3
18449	C. jejuni	i/i	-	24269	C. coli	iii/iv	3
18450	C. jejuni	i/i	-	24270	C. coli	i/ii	3
18451	C. jejuni	i/i	-	24271	C. coli	i/ii	3
18453	C. jejuni	i/i	-	24272	C. coli	iv/iv	3
18454	C. jejuni	i/i	-	25854	C. jejuni	i/i	-
18455	C. jejuni	i/i	-	25935	C. jejuni	i/i	-
18456	C. jejuni	i/i	-	25937	C. jejuni	i/i	-
18457	C. jejuni	i/i	-	25938	C. coli	i/i	-
18458	C. jejuni	i/i	-	25939	C. jejuni	i/ii	-
18459	C. coli	i/i	-	25940	C. jejuni	i/i	-
18460	C. jejuni	i/i	-	25941	C. jejuni	i/i	-
18461	C. jejuni	i/i	-	25942	C. jejuni	i/i	-
18462	C. jejuni	i/i	-	25943	C. jejuni	i/i	-
18463	C. jejuni	i/i	-	25944	C. jejuni	i/i	-
18464	C. jejuni	i/i	-	25945	C. jejuni	i/i	-
18465	C. jejuni	i/i	-	25946	C. jejuni	i/i	-
18466	C. jejuni	i/i	-	25947	C. jejuni	i/i	-
18468	C. jejuni	i/i	-	25948	C. jejuni	i/i	-
18469	C. jejuni	i/i	-	25949	C. jejuni	i/i	-
21144	C. jejuni	i/i	-	25950	C. jejuni	i/i	-
21145	C. jejuni	i/i	-	25951	C. jejuni	i/i	-
21148	C. jejuni	i/i	-	25952	C. jejuni	i/i	-
21159	C. jejuni	i/i	-	25953	C. coli	i/i	-
21166	C. jejuni	i/i	-	25954	C. coli	i/i	-
21200	C. jejuni	i/i	-	25955	C. jejuni	i/i	-
21218	C. jejuni	i/i	-	25956	C. jejuni	i/i	-
21233	C. jejuni	i/i	-	25957	C. jejuni	i/i	-
21310	C. coli	i/i	-	25958	C. jejuni	i/i	-
21311	C. jejuni	i/i	-	25959	C. jejuni	i/i	-
21312	C. jejuni	i/ii	-	25960	C. jejuni	i/i	-
21313	C. jejuni	i/i	-	25961	C. coli	i/i	-
21314	C. jejuni	i/i	-	25962	C. jejuni	i/i	-
21315	C. jejuni	i/i	-	25963	C. jejuni	i/i	-
21316	C. jejuni	i/i	-	25964	C. jejuni	i/i	-
21317	C. jejuni	i/i	-	25965	C. jejuni	i/i	-
21318	C. jejuni	i/i	-	25967	C. jejuni	i/ii	-
21319	C. jejuni	i/i	-	25968	C. jejuni	i/i	-
21320	C. jejuni	i/i	-	25969	C. coli	i/i	-
21321	C. jejuni	i/i	-	25970	C. jejuni	i/i	-
21322	C. jejuni	iv/iv	-	25971	C. jejuni	i/i	-
21323	C. jejuni	i/i	-	25972	C. jejuni	i/ii	-
21324	C. jejuni	i/i	-	25973	C. jejuni	iii/iii	-
21325	C. jejuni	i/i	-	25974	C. jejuni	i/i	-
21326	C. jejuni	i/i	-	25975	C. jejuni	i/i	-
21327	C. jejuni	i/ii	-	25976	C. jejuni	i/i	-
21328	C. coli	i/i	-	25977	C. jejuni	i/i	-
21329	C. jejuni	i/i	-	25978	C. jejuni	i/i	-
21330	C. jejuni	i/i	-	25979	C. coli	i/i	1
21331	C. coli	i/i	-	25980	C. jejuni	i/i	-
21332	C. jejuni	iv/iv	-	25981	C. jejuni	i/i	-
21333	C. jejuni	i/i	-	25984	C. jejuni	i/i	-
21334	C. coli	i/i	-	25985	C. jejuni	i/i	-
21335	C. jejuni	i/i	-	25986	C. coli	i/i	-
21336	C. jejuni	i/i	-	25987	C. jejuni	i/i	-
21337	C. coli	i/i	-	25988	C. jejuni	i/i	-
21338	C. jejuni	i/i	-	25989	C. jejuni	i/i	-
21339	C. jejuni	i/i	-	25990	C. jejuni	i/i	-
21340	C. jejuni	i/i	-	25991	C. jejuni	i/i	-
21341	C. jejuni	i/i	-	25992	C. jejuni	i/i	-
21342	C. jejuni	i/i	-	25993	C. jejuni	i/i	-
21343	C. jejuni	i/i	-	25994	C. jejuni	i/i	-
21344	C. jejuni	i/i	-	25995	C. jejuni	i/i	-
21345	C. jejuni	i/i	-	25996	C. jejuni	i/i	-
21346	C. jejuni	i/i	-	25997	C. jejuni	i/i	-
21347	C. jejuni	i/i	-	25998	C. jejuni	i/i	-
21348	C. jejuni	i/i	-	25999	C. jejuni	i/i	-
21349	C. coli	i/i	-	26000	C. coli	i/i	-
21350	C. jejuni	i/i	-	26001	C. jejuni	i/ii	-
21351	C. coli	i/i	1	26002	C. jejuni	i/i	-
21352	C. jejuni	i/i	-	26003	C. coli	i/i	2
21353	C. jejuni	i/i	-	26004	C. jejuni	i/i	-
21354	C. jejuni	i/i	-	26006	C. jejuni	i/i	-
21355	C. jejuni	i/i	-	26007	C. jejuni	i/i	-
21356	C. jejuni	i/i	-	26008	C. jejuni	i/i	-
21357	C. jejuni	i/i	-	26009	C. jejuni	i/i	-
21358	C. jejuni	i/i	-	26010	C. jejuni	ii/ii	-
21359	C. jejuni	i/i	-	26011	C. coli	i/i	-
21360	C. jejuni	i/i	-	26012	C. jejuni	i/i	-
21361	C. jejuni	i/i	-	26013	C. jejuni	i/i	-
21362	C. jejuni	i/i	-	26014	C. jejuni	i/i	-
21363	C. jejuni	i/i	-	26015	C. jejuni	i/i	-
21364	C. jejuni	i/i	-	26016	C. jejuni	iii/iii	-
21365	C. jejuni	i/i	-	26017	C. jejuni	i/ii	-
21366	C. jejuni	i/i	-	26018	C. jejuni	i/i	-
21367	C. jejuni	i/i	-	26019	C. jejuni	i/i	-
21368	C. jejuni	i/i	-	26020	C. jejuni	i/i	-
21369	C. jejuni	i/i	-	26021	C. jejuni	i/i	-
21370	C. jejuni	i/i	-	26022	C. jejuni	i/i	-
21371	C. jejuni	i/i	-	26023	C. jejuni	i/i	-
21372	C. jejuni	i/i	-	26024	C. jejuni	i/i	-
21373	C. jejuni	i/i	-	26025	C. jejuni	i/i	-
21374	C. jejuni	i/i	-	26026	C. jejuni	i/i	-
21375	C. jejuni	i/i	-	26027	C. jejuni	i/i	-
21376	C. jejuni	i/i	-	26028	C. coli	i/i	-
21377	C. jejuni	i/i	-	26029	C. jejuni	i/i	-
21378	C. jejuni	i/i	-	26030	C. jejuni	i/i	-
21379	C. jejuni	i/i	-	26031	C. jejuni	i/i	-
21380	C. jejuni	i/i	-	26032	C. jejuni	i/i	-
21381	C. jejuni	i/i	-	26033	C. jejuni	i/i	-
21382	C. jejuni	i/i	-	26034	C. jejuni	i/i	-
21383	C. jejuni	i/i	-	26035	C. jejuni	i/i	-
21384	C. jejuni	i/i	-	26036	C. jejuni	i/i	-
21385	C. jejuni	iv/iv	-	26037	C. jejuni	i/i	-
21386	C. coli	i/i	1	26038	C. jejuni	i/i	-
21387	C. jejuni	i/i	-	26039	C. coli	i/i	1
21388	C. jejuni	i/i	-	26040	C. jejuni	i/i	-
21389	C. jejuni	i/i	-	26041	C. jejuni	i/i	-
21390	C. jejuni	i/i	-	26042	C. jejuni	i/i	-
21391	C. jejuni	i/i	-	26043	C. jejuni	i/i	-
21392	C. jejuni	i/i	-	26044	C. jejuni	i/i	-
21393	C. jejuni	i/i	-	26045	C. coli	i/i	1
21394	C. jejuni	i/i	-	26046	C. jejuni	i/i	-
21395	C. jejuni	i/i	-	26047	C. coli	i/i	-
21396	C. jejuni	i/i	-	26048	C. jejuni	i/i	-
21397	C. jejuni	i/i	-	26049	C. jejuni	i/i	-
21398	C. jejuni	i/i	-	26050	C. jejuni	i/i	-
21399	C. jejuni	i/i	-	26051	C. jejuni	i/i	-
21400	C. jejuni	i/i	-	26052	C. jejuni	i/i	-
21401	C. jejuni	i/i	-	26053	C. jejuni	i/i	-
21402	C. jejuni	i/i	-	26054	C. jejuni	i/i	-
21403	C. jejuni	i/i	-	26055	C. jejuni	i/i	-
21404	C. jejuni	i/i	-	26056	C. jejuni	i/i	-
21405	C. coli	i/i	-	26057	C. coli	i/i	-
21406	C. jejuni	i/i	-	26058	C. jejuni	i/i	-
21407	C. jejuni	i/i	-	26059	C. coli	i/i	-
21408	C. jejuni	i/i	-	26060	C. jejuni	i/i	-
21409	C. jejuni	i/i	-	26061	C. jejuni	i/i	-
21410	C. jejuni	i/i	-	26062	C. jejuni	i/i	-
21411	C. jejuni	i/i	-	26063	C. jejuni	i/i	-
21412	C. jejuni	i/i	-	26064	C. jejuni	i/i	-
21413	C. jejuni	i/i	-	26065	C. jejuni	ii/ii	-
21414	C. jejuni	i/i	-	26066	C. jejuni	i/i	-
21415	C. jejuni	i/i	-	26067	C. coli	i/i	-
21416	C. jejuni	ii/ii	-	26068	C. jejuni	i/i	-
21418	C. jejuni	i/i	-	26069	C. jejuni	i/i	-
21419	C. jejuni	i/i	-	28057	C. jejuni	i/i	-
21420	C. jejuni	i/i	-	28867	C. jejuni	i/i	-
21421	C. jejuni	i/i	-	28874	C. jejuni	i/i	-
21422	C. jejuni	i/i	-	28875	C. jejuni	i/i	-
21423	C. jejuni	i/i	-	28877	C. jejuni	iv/iv	-
21424	C. coli	i/i	-	28878	C. jejuni	iii/iii	-
21425	C. jejuni	i/i	-	28880	C. jejuni	iv/iv	-
21426	C. jejuni	i/i	-	31118	C. coli	ii/ii	-
21427	C. coli	i/i	3	31530	C. jejuni	i/i	-
21428	C. jejuni	i/i	-	31535	C. jejuni	i/i	-
21429	C. coli	i/i	-	31560	C. jejuni	iii/iii	-
21430	C. jejuni	i/i	-	31562	C. jejuni	i/i	-
21431	C. coli	i/i	-	32516	C. jejuni	i/i	-
21432	C. jejuni	i/ii	-	33932	C. jejuni	i/ii	-
21433	C. jejuni	i/i	-	33933	C. jejuni	i/ii	-
21434	C. jejuni	i/i	-	33934	C. jejuni	iii/iii	-
21435	C. jejuni	i/i	-	33935	C. jejuni	i/ii	-
21436	C. jejuni	i/i	-	33936	C. jejuni	iii/iii	-
21437	C. jejuni	i/i	-	33937	C. jejuni	iii/iii	-
21438	C. jejuni	i/i	-	33938	C. jejuni	iv/iv	-
21439	C. jejuni	i/i	-	33939	C. jejuni	i/i	-
21440	C. jejuni	i/i	-	33941	C. jejuni	iv/iv	-
21441	C. jejuni	i/i	-	33943	C. jejuni	iv/iv	-
21442	C. jejuni	i/i	-	33944	C. jejuni	i/i	-
21443	C. coli	i/i	-	33945	C. jejuni	i/i	-
21444	C. jejuni	i/i	-	33947	C. jejuni	i/i	-
21445	C. jejuni	i/i	-	33948	C. jejuni	i/i	-
21446	C. jejuni	i/i	-	33950	C. jejuni	i/ii	-
21447	C. jejuni	i/i	-	33951	C. jejuni	iii/iii	-
21448	C. jejuni	i/i	-	33952	C. jejuni	i/i	-
21449	C. jejuni	i/i	-	33953	C. jejuni	i/i	-
21450	C. jejuni	i/i	-	33954	C. jejuni	i/i	-
21451	C. jejuni	i/i	-	33955	C. jejuni	i/ii	-
21452	C. jejuni	i/i	-	33956	C. jejuni	iii/iii	-
21453	C. jejuni	i/i	-	33957	C. jejuni	iii/iii	-
21454	C. jejuni	i/i	-	33958	C. jejuni	iv/iv	-
21455	C. coli	i/i	-	33959	C. jejuni	i/i	-
21456	C. jejuni	i/i	-	33960	C. jejuni	i/i	-
21457	C. jejuni	i/i	-	33961	C. jejuni	i/i	-
21458	C. jejuni	i/i	-	33962	C. jejuni	i/i	-
21459	C. jejuni	iv/iv	-	33963	C. jejuni	iv/iv	-
21460	C. jejuni	i/i	-	33964	C. jejuni	i/i	-
21461	C. jejuni	i/i	-	33965	C. jejuni	i/i	-
21462	C. jejuni	i/i	-	33966	C. jejuni	ii/ii	-
21463	C. jejuni	i/i	-	33968	C. jejuni	i/i	-
21464	C. jejuni	i/i	-	33969	C. jejuni	ii/ii	-
21465	C. jejuni	i/i	-	33970	C. jejuni	iv/iv	-
21466	C. jejuni	i/i	-	33971	C. jejuni	i/i	-
21467	C. jejuni	i/i	-	33974	C. jejuni	ii/ii	-
21468	C. jejuni	i/i	-	33976	C. jejuni	i/i	-
21469	C. coli	i/i	-	33977	C. jejuni	i/i	-
21470	C. jejuni	i/i	-	33978	C. jejuni	i/i	-
21471	C. jejuni	i/i	-	33979	C. jejuni	i/i	-
21472	C. jejuni	i/i	-	34067	C. jejuni	ii/ii	-
21473	C. jejuni	i/i	-	34068	C. jejuni	i/i	-
21474	C. jejuni	i/i	-	34069	C. jejuni	ii/ii	-
21475	C. jejuni	i/i	-	34070	C. jejuni	iv/iv	-
21476	C. jejuni	i/i	-	34071	C. jejuni	i/i	-
21477	C. jejuni	i/i	-	34073	C. jejuni	i/i	-
21478	C. jejuni	i/i	-	34074	C. jejuni	ii/ii	-
21479	C. jejuni	i/i	-	34075	C. jejuni	i/i	-
21480	C. jejuni	i/i	-	34076	C. jejuni	i/i	-
21481	C. jejuni	i/i	-	34077	C. jejuni	i/i	-
21482	C. jejuni	i/i	-	34078	C. jejuni	i/i	-
21483	C. jejuni	i/i	-	34079	C. jejuni	i/i	-
21484	C. coli	i/i	-	34080	C. jejuni	i/i	-
21485	C. jejuni	i/i	-	34082	C. jejuni	ii/ii	-
21486	C. jejuni	i/i	-	34083	C. jejuni	ii/ii	-
21487	C. jejuni	i/i	-	35246	C. coli	i/i	-
21488	C. jejuni	i/i	-	35247	C. coli	i/i	1*
21489	C. coli	i/i	1	35248	C. coli	i/i	-
21490	C. jejuni	i/i	-	35249	C. coli	iii/iii	-
21491	C. jejuni	i/i	-	35250	C. coli	i/i	-
21492	C. jejuni	i/i	-	35251	C. coli	i/i	-
21493	C. coli	i/i	-	35252	C. coli	i/i	-
21494	C. jejuni	i/i	-	35253	C. coli	iii/iii	-
21495	C. jejuni	i/i	-	35254	C. coli	iii/iii	-
21496	C. jejuni	i/i	-	35255	C. coli	iii/iii	-
21497	C. jejuni	i/i	-	35256	C. coli	i/i	-
21498	C. jejuni	i/i	-	35257	C. coli	iii/iii	-
21499	C. jejuni	i/i	-	35258	C. coli	i/i	-
21500	C. jejuni	i/i	-	35259	C. coli	i/i	-
21501	C. jejuni	i/i	-	35260	C. coli	i/i	-
22091	C. jejuni	i/i	-	35261	C. coli	i/i	-
22106	C. jejuni	i/i	-	35262	C. coli	i/i	-
22126	C. jejuni	i/i	-	35263	C. coli	i/i	-
22127	C. jejuni	i/i	-	35264	C. coli	i/i	-
22128	C. jejuni	i/i	-	35265	C. coli	i/i	-
22129	C. jejuni	i/i	-	35266	C. coli	i/i	-
22130	C. coli	i/i	-	35267	C. coli	iii/iii	-
22131	C. jejuni	i/i	-	35268	C. coli	i/i	-
22132	C. jejuni	i/i	-	35269	C. coli	iii/iii	-
22133	C. jejuni	i/i	-	35271	C. coli	iii/iii	-
22134	C. jejuni	i/i	-	35277	C. coli	i/i	1*
22135	C. jejuni	i/i	-	35284	C. coli	i/i	-
22136	C. jejuni	i/i	-	35285	C. jejuni	i/i	-
22137	C. jejuni	i/i	-	35286	C. jejuni	i/i	-
22138	C. jejuni	i/i	-	35287	C. jejuni	i/i	-
22139	C. jejuni	i/i	-	35288	C. jejuni	i/i	-
22140	C. jejuni	i/i	-	35290	C. jejuni	i/i	-
22141	C. jejuni	i/i	-	35292	C. jejuni	i/i	-
22142	C. jejuni	i/i	-	35293	C. jejuni	iv/iv	-
22143	C. jejuni	i/i	-	35306	C. jejuni	iii/iii	-
22144	C. jejuni	i/i	-	35307	C. jejuni	i/i	-
22145	C. jejuni	i/i	-	35308	C. jejuni	i/i	-
22148	C. jejuni	i/i	-	35309	C. jejuni	iii/iii	-
22149	C. jejuni	i/i	-	35310	C. jejuni	i/i	-
22150	C. coli	i/i	-	35312	C. jejuni	i/i	-
22151	C. jejuni	i/i	-	35313	C. jejuni	i/i	-
22152	C. jejuni	i/i	-	35314	C. jejuni	i/i	-
22154	C. coli	i/i	-	35315	C. jejuni	iii/iii	-
22155	C. coli	i/i	-	35317	C. jejuni	i/i	-
22156	C. jejuni	i/i	-	35318	C. jejuni	i/i	-
22157	C. jejuni	i/i	-	37094	C. jejuni	i/i	-
22158	C. jejuni	i/i	-	37105	C. jejuni	i/i	-
22159	C. jejuni	i/i	-	37107	C. jejuni	i/i	-
22160	C. jejuni	i/i	-	37111	C. jejuni	i/i	-
22161	C. jejuni	i/i	-	37149	C. jejuni	i/i	-
22162	C. jejuni	i/i	-	37196	C. jejuni	i/i	-
22163	C. jejuni	i/i	-	37242	C. coli	i/i	-
22164	C. jejuni	i/i	-	37259	C. jejuni	i/i	-
22165	C. jejuni	i/i	-	37312	C. jejuni	i/i	-
22168	C. jejuni	i/i	-	37321	C. jejuni	i/i	-
22169	C. jejuni	i/i	-	37324	C. jejuni	i/i	-
22170	C. jejuni	i/i	-	37326	C. coli	i/i	-
22171	C. jejuni	i/i	-	37331	C. jejuni	i/i	-
22172	C. coli	i/i	-	37332	C. jejuni	i/i	-
22173	C. jejuni	i/i	-	37338	C. jejuni	i/i	-
22174	C. jejuni	i/i	-	37339	C. jejuni	i/i	-
22175	C. jejuni	i/i	-	37340	C. coli	i/i	-
22176	C. jejuni	i/i	-	37351	C. coli	i/i	-
22177	C. jejuni	i/i	-	37366	C. jejuni	i/i	-
22178	C. jejuni	i/i	-	37368	C. jejuni	i/i	-
22180	C. jejuni	i/i	-	37372	C. jejuni	i/i	-
22181	C. jejuni	i/i	-	37380	C. jejuni	i/i	-
22182	C. jejuni	i/i	-	37420	C. jejuni	i/i	-
22183	C. jejuni	i/i	-	37428	C. coli	i/i	-
22184	C. jejuni	i/i	-	37438	C. jejuni	i/i	-
22185	C. jejuni	i/i	-	37476	C. jejuni	i/i	-
22186	C. jejuni	i/i	-	37496	C. jejuni	i/i	-
22187	C. jejuni	i/i	-	37557	C. jejuni	i/i	-
22188	C. jejuni	i/i	-	37558	C. jejuni	i/i	-
22208	C. jejuni	i/i	-	37559	C. coli	i/i	-
22210	C. jejuni	i/i	-	37560	C. jejuni	i/i	-
22227	C. jejuni	i/i	-	37561	C. jejuni	i/i	-
22236	C. coli	i/i	-	37562	C. jejuni	i/i	-
22240	C. jejuni	i/i	-	37563	C. jejuni	i/i	-
22266	C. coli	i/i	-	37564	C. jejuni	i/i	-
22276	C. jejuni	i/i	-	37565	C. coli	i/i	-
22286	C. coli	i/i	3	37566	C. jejuni	i/i	-
22663	C. jejuni	i/i	-	37567	C. jejuni	i/i	-
23492	C. coli	i/i	-	37568	C. jejuni	i/i	-
23493	C. jejuni	i/i	-	37569	C. jejuni	i/i	-
23494	C. coli	i/i	1	37570	C. jejuni	i/i	-
23495	C. jejuni	i/i	-	37571	C. jejuni	i/i	-
23496	C. jejuni	i/i	-	37572	C. jejuni	i/i	-
23497	C. jejuni	i/i	-	37573	C. jejuni	i/i	-
23498	C. jejuni	i/i	-	37574	C. jejuni	i/i	-
23499	C. jejuni	i/i	-	37575	C. jejuni	i/i	-
23500	C. jejuni	i/i	-	37576	C. jejuni	i/i	-
23501	C. jejuni	i/i	-	37577	C. jejuni	i/i	-
23502	C. coli	i/i	1	37578	C. jejuni	i/i	-
23503	C. jejuni	i/i	-	37579	C. jejuni	i/i	-
23504	C. jejuni	i/i	-	37580	C. jejuni	i/i	-
23505	C. jejuni	i/i	-	37581	C. jejuni	i/i	-
23506	C. jejuni	i/i	-	37582	C. jejuni	i/i	-
23507	C. jejuni	i/i	-	37583	C. jejuni	i/i	-
23508	C. jejuni	i/i	-	37584	C. jejuni	i/i	-
23509	C. jejuni	i/i	-	37585	C. coli	i/i	-
23510	C. jejuni	i/i	-	37586	C. jejuni	i/i	-
23511	C. jejuni	i/i	-	37587	C. jejuni	i/i	-
23512	C. jejuni	i/i	-	37588	C. jejuni	i/i	-
23513	C. jejuni	i/i	-	37589	C. jejuni	i/i	-
23514	C. jejuni	i/i	-	37590	C. jejuni	i/i	-
23515	C. coli	i/i	1	37591	C. jejuni	i/i	-
23516	C. jejuni	i/i	-	37592	C. jejuni	i/i	-
23517	C. jejuni	i/i	-	37593	C. coli	i/i	-
23518	C. jejuni	i/i	-	37594	C. jejuni	i/i	-
23519	C. jejuni	i/i	-	37595	C. coli	i/i	-
23520	C. jejuni	i/i	-	37596	C. coli	i/i	-
23521	C. coli	i/i	-	37597	C. coli	i/i	-
23522	C. jejuni	i/i	-	37598	C. coli	i/i	-
23523	C. jejuni	i/ii	-	37599	C. coli	i/i	-
23524	C. jejuni	i/i	-	37600	C. jejuni	i/i	-
23525	C. jejuni	i/i	-	37601	C. jejuni	ii/ii	-
23526	C. jejuni	i/i	-	37602	C. jejuni	i/i	-
23527	C. jejuni	i/i	-	37603	C. jejuni	i/i	-
23528	C. jejuni	i/i	-	37604	C. jejuni	i/i	-
23529	C. jejuni	ii/i	-	37605	C. jejuni	i/i	-
23530	C. jejuni	i/i	-	37606	C. jejuni	i/i	-
23531	C. jejuni	i/i	-	37607	C. jejuni	ii/ii	-
23532	C. jejuni	i/ii	-	37608	C. jejuni	i/i	-
23533	C. jejuni	i/i	-	37609	C. jejuni	i/i	-
23534	C. jejuni	i/i	-	37610	C. jejuni	i/i	-
23535	C. jejuni	i/i	-	37611	C. jejuni	i/i	-
23536	C. jejuni	i/i	-	37612	C. jejuni	i/i	-
23537	C. jejuni	i/i	-	37613	C. jejuni	i/i	-
23538	C. jejuni	i/i	-	37614	C. jejuni	i/i	-
23539	C. jejuni	i/i	-	37615	C. jejuni	i/i	-
23540	C. jejuni	i/ii	-	37616	C. jejuni	i/i	-
23541	C. jejuni	i/i	-	37617	C. jejuni	i/i	-
23542	C. jejuni	i/i	-	43935	C. coli	i/i	2
23543	C. jejuni	i/i	-	43936	C. coli	i/i	1
23544	C. jejuni	i/i	-	43937	C. coli	i/i	-
23545	C. jejuni	i/i	-	43938	C. coli	i/i	2
23546	C. coli	i/i	-	43939	C. coli	i/i	-
23547	C. jejuni	i/i	-	43940	C. coli	i/i	-
23548	C. jejuni	i/i	-	43941	C. coli	i/i	-
23549	C. jejuni	i/i	-	43943	C. coli	i/i	-
23550	C. jejuni	i/i	-	43944	C. coli	i/i	-
23551	C. jejuni	i/i	-	43946	C. coli	i/i	-
23552	C. jejuni	i/i	-	43947	C. coli	i/i	-
23553	C. jejuni	i/ii	-	43948	C. coli	i/i	-
23554	C. jejuni	i/i	-	43949	C. coli	i/i	-
23555	C. jejuni	i/i	-	43950	C. coli	i/i	-
23556	C. jejuni	i/i	-	43951	C. coli	i/i	-
23557	C. jejuni	i/i	-	43952	C. coli	i/i	-
23558	C. coli	i/i	-	43953	C. coli	i/i	-
23559	C. jejuni	i/ii	-	43954	C. coli	i/i	-
23560	C. jejuni	i/i	-	43956	C. coli	i/i	-
23561	C. jejuni	i/i	-	43957	C. coli	i/i	-
23562	C. jejuni	i/i	-	43959	C. coli	i/i	-
23563	C. jejuni	i/i	-	43960	C. coli	i/i	-
23564	C. jejuni	i/i	-	43962	C. coli	i/i	-
23565	C. jejuni	i/i	-	43963	C. coli	i/i	-
23566	C. jejuni	i/i	-	43964	C. coli	i/i	2
23567	C. jejuni	i/i	-	43965	C. coli	i/i	-
23568	C. jejuni	i/i	-	43966	C. coli	ii/ii	3
23569	C. jejuni	i/i	-	43968	C. coli	i/i	-
23570	C. jejuni	i/i	-	43969	C. coli	i/i	-
23571	C. jejuni	i/i	-	43970	C. coli	i/i	-
23572	C. jejuni	i/i	-	43971	C. coli	i/i	-
23573	C. jejuni	i/i	-	43972	C. coli	i/i	-
23574	C. coli	i/i	-	43973	C. coli	i/i	-
23575	C. jejuni	i/i	-	43975	C. coli	i/i	-
23576	C. jejuni	i/i	-	43976	C. coli	i/i	-
23577	C. coli	i/i	-	43977	C. coli	i/i	1
23578	C. jejuni	i/ii	-	43978	C. coli	i/i	-
23579	C. jejuni	i/i	-	43979	C. coli	i/i	-
23580	C. coli	i/i	-	43980	C. coli	i/i	-
23581	C. jejuni	i/i	-	43981	C. coli	i/i	-
23582	C. jejuni	i/i	-	43982	C. coli	i/i	-
23583	C. jejuni	i/i	-	43983	C. coli	i/i	-
23584	C. jejuni	i/i	-	43985	C. coli	i/i	-
23585	C. coli	i/i	-	43986	C. coli	i/i	-
23586	C. jejuni	i/i	-	43987	C. coli	i/i	-
23587	C. jejuni	i/i	-	43988	C. coli	i/i	-
23588	C. jejuni	i/i	-	43989	C. coli	i/i	-
23589	C. jejuni	i/i	-	43990	C. coli	i/i	-
23590	C. jejuni	i/i	-	43991	C. coli	i/i	3
23591	C. coli	i/i	-	43992	C. coli	i/i	-
23592	C. jejuni	i/i	-	43993	C. coli	i/i	1
23593	C. coli	iii/iv	-	43994	C. coli	i/i	-
23594	C. jejuni	i/i	-	43995	C. coli	i/i	-
23595	C. coli	i/i	-	43996	C. coli	i/i	-
23596	C. coli	i/i	-	43997	C. coli	i/i	-
23597	C. jejuni	i/i	-	43998	C. coli	i/i	-
23598	C. jejuni	iv/iv	-	43999	C. coli	ii/ii	3
23599	C. jejuni	i/i	-	44000	C. coli	i/i	3
23600	C. jejuni	i/i	-	44001	C. coli	i/i	-
23601	C. jejuni	i/i	-	44002	C. coli	i/i	-
23602	C. coli	i/i	-	44003	C. coli	i/i	-
23603	C. jejuni	i/i	-	44004	C. coli	i/i	-
23604	C. jejuni	i/i	-	44005	C. coli	i/i	-
23605	C. jejuni	i/i	-	44006	C. coli	i/i	-
23606	C. coli	i/i	-	44007	C. coli	i/i	-
23607	C. jejuni	i/i	-	44008	C. coli	i/i	-
23608	C. jejuni	i/i	-	44010	C. coli	i/i	-
23609	C. jejuni	i/i	-	44011	C. coli	i/i	-
23610	C. jejuni	i/i	-	44012	C. coli	i/i	-
23611	C. jejuni	i/i	-	44013	C. coli	i/i	-
23612	C. jejuni	i/i	-	44014	C. coli	i/i	-
23613	C. jejuni	i/i	-	44015	C. coli	i/i	-
23614	C. jejuni	i/i	-	44016	C. coli	i/i	1
23615	C. jejuni	i/i	-	44017	C. coli	i/i	-
23616	C. jejuni	i/i	-	44018	C. coli	i/i	-
23617	C. jejuni	i/i	-	44019	C. coli	i/i	-
23618	C. jejuni	i/i	-	44020	C. coli	i/i	-
23619	C. jejuni	i/i	-	44021	C. coli	i/i	-
23620	C. jejuni	i/i	-	44022	C. coli	i/i	-
23621	C. jejuni	i/i	-	44023	C. coli	ii/ii	1
23622	C. jejuni	i/i	-	44024	C. coli	i/i	-
23623	C. jejuni	i/i	-	44025	C. coli	i/i	-
23624	C. jejuni	i/i	-	44026	C. coli	i/i	-
23625	C. jejuni	i/i	-	44027	C. coli	i/i	-
23627	C. jejuni	i/i	-	44028	C. coli	i/i	-
23628	C. jejuni	i/i	-	44029	C. coli	i/i	-
23629	C. jejuni	i/i	-	44030	C. coli	i/i	-
23630	C. jejuni	i/i	-	44031	C. coli	i/i	-
23631	C. jejuni	i/i	-	44032	C. coli	i/i	-
23632	C. jejuni	i/i	-	44033	C. coli	i/i	-
23633	C. jejuni	i/i	-	44034	C. coli	i/i	-
23634	C. jejuni	i/i	-	44035	C. coli	i/i	-
23635	C. jejuni	i/i	-	44036	C. coli	i/i	-
23636	C. jejuni	i/i	-	44037	C. coli	i/i	-
23637	C. jejuni	i/i	-	44038	C. coli	i/i	-
23638	C. jejuni	i/i	-	44039	C. coli	i/i	2
23639	C. jejuni	i/i	-	44040	C. coli	i/i	-
23640	C. jejuni	i/i	-	44041	C. coli	i/i	-
23641	C. jejuni	i/i	-	44042	C. coli	i/i	-
23642	C. jejuni	i/i	-	44043	C. coli	i/i	2
23643	C. jejuni	i/i	-	44044	C. coli	ii/ii	3
23644	C. jejuni	i/i	-	44045	C. coli	i/i	-
23645	C. coli	i/i	-	44046	C. coli	i/i	-
23646	C. coli	i/i	-	44047	C. coli	i/i	-
23647	C. jejuni	i/i	-	44048	C. coli	i/i	-
23648	C. jejuni	i/i	-	44049	C. coli	i/i	-
23649	C. jejuni	i/i	-	44050	C. coli	i/i	-
23650	C. jejuni	i/i	-	44051	C. coli	i/i	-
23651	C. jejuni	i/i	-	44052	C. coli	i/i	-
23652	C. jejuni	i/i	-	44053	C. coli	i/i	-
23653	C. jejuni	i/i	-	44054	C. coli	i/i	-
23654	C. jejuni	i/i	-	44055	C. coli	i/i	-
23655	C. jejuni	i/i	-	44056	C. coli	i/i	-
23656	C. jejuni	i/i	-	44057	C. coli	i/i	-
23657	C. jejuni	i/i	-	44058	C. coli	i/i	2
23658	C. jejuni	i/i	-	44059	C. coli	i/i	-
23659	C. jejuni	i/i	-	44060	C. coli	i/i	-
23660	C. jejuni	i/i	-	44061	C. coli	i/i	-
23662	C. jejuni	i/i	-	44062	C. coli	i/i	-
23663	C. jejuni	i/i	-	44063	C. coli	i/i	-
23664	C. jejuni	i/i	-	44064	C. coli	i/i	2
23666	C. jejuni	i/i	-	44065	C. coli	i/i	-
23667	C. jejuni	i/i	-	44066	C. coli	i/i	-
23668	C. jejuni	i/i	-	44067	C. coli	i/i	-
23669	C. jejuni	i/i	-	44068	C. coli	i/i	-
23670	C. jejuni	i/i	-	44069	C. coli	i/i	-
23671	C. jejuni	i/i	-	44070	C. coli	i/i	-
23672	C. jejuni	i/i	-	44071	C. coli	i/i	-
23673	C. jejuni	i/i	-	44072	C. coli	i/i	-
23674	C. jejuni	i/i	-	44073	C. coli	i/i	-
23675	C. jejuni	i/i	-	44074	C. coli	i/i	-
23676	C. jejuni	i/i	-	44075	C. coli	i/i	-
23677	C. jejuni	i/i	-	44076	C. coli	i/i	-
23678	C. jejuni	i/i	-	44077	C. coli	i/i	-
23679	C. jejuni	i/i	-	44078	C. coli	i/i	-
23680	C. jejuni	i/i	-	44079	C. coli	i/i	-
23681	C. jejuni	i/i	-	44080	C. coli	i/i	-
23682	C. jejuni	i/i	-	44081	C. coli	i/i	-
23683	C. jejuni	i/i	-	44082	C. coli	i/i	-
23931	C. jejuni	i/i	-	44083	C. coli	i/i	-
23938	C. coli	i/i	-	44084	C. coli	i/i	-
23960	C. jejuni	i/i	-	44085	C. coli	i/i	-
24020	C. jejuni	i/i	-	44086	C. coli	i/i	-
24039	C. jejuni	i/i	-	44087	C. coli	i/i	-
24040	C. jejuni	i/i	-	44088	C. coli	i/i	-
24041	C. jejuni	i/i	-	44089	C. coli	i/i	-
24042	C. jejuni	i/i	-	44090	C. coli	i/i	-
24043	C. jejuni	i/i	-	44091	C. coli	i/i	-
24044	C. jejuni	i/i	-	44092	C. coli	i/i	-
24045	C. jejuni	i/i	-	44093	C. coli	i/i	-
24046	C. jejuni	i/i	-	44094	C. coli	i/i	-
24047	C. jejuni	i/i	-	44095	C. coli	i/i	-
24048	C. coli	i/i	-	44096	C. coli	i/i	-
24049	C. jejuni	i/i	-	44097	C. coli	iv/iv	1
24050	C. jejuni	i/i	-	44098	C. coli	i/i	1
24051	C. jejuni	i/i	-	44099	C. coli	i/i	1
24052	C. jejuni	i/i	-	44100	C. coli	i/i	1
24053	C. jejuni	i/i	-	44101	C. coli	i/i	1
24054	C. coli	i/i	-	44102	C. coli	i/i	-
24055	C. jejuni	i/i	-	44103	C. coli	i/i	1
24056	C. jejuni	i/i	-	44104	C. coli	i/i	1
24057	C. jejuni	i/i	-	44105	C. coli	i/i	-
24058	C. jejuni	i/i	-	44106	C. coli	i/i	3
24059	C. jejuni	i/i	-	44107	C. coli	i/i	1
24060	C. jejuni	i/i	-	44108	C. coli	i/i	1
24061	C. jejuni	i/i	-	44109	C. coli	i/i	1
24062	C. jejuni	i/i	-	44110	C. coli	i/i	1
24063	C. jejuni	i/i	-	44111	C. coli	i/i	1
24064	C. jejuni	i/i	-	44112	C. coli	i/i	1
24065	C. jejuni	i/i	-	44113	C. coli	i/i	1
24066	C. jejuni	i/i	-	44114	C. coli	i/i	1
24067	C. jejuni	i/i	-	44115	C. coli	i/i	1
24068	C. jejuni	i/i	-	44116	C. coli	i/i	1
24069	C. jejuni	i/i	-	44117	C. coli	i/i	-
24070	C. jejuni	i/i	-	44118	C. coli	i/i	-
24071	C. jejuni	i/i	-	44119	C. coli	i/i	1
24072	C. coli	i/i	-	44120	C. coli	i/i	1
24073	C. jejuni	i/i	-	44121	C. coli	i/i	1
24074	C. jejuni	i/i	-	44122	C. coli	i/i	1
24075	C. jejuni	i/i	-	44123	C. coli	i/i	1
24076	C. jejuni	i/i	-	44124	C. coli	i/i	-
24077	C. jejuni	i/i	-	44125	C. coli	i/i	-
24078	C. jejuni	i/i	-	44126	C. coli	i/i	-
24079	C. jejuni	i/i	-	44127	C. coli	i/i	-
24080	C. jejuni	i/i	-	44128	C. coli	i/i	-
24081	C. jejuni	i/i	-	44129	C. coli	i/i	-
24082	C. jejuni	i/i	-	44130	C. coli	i/i	-
24083	C. jejuni	i/i	-	44131	C. coli	i/i	-
24084	C. jejuni	i/i	-	44132	C. coli	i/i	-
24085	C. jejuni	i/i	-	44133	C. coli	i/i	-
24086	C. jejuni	i/i	-	44134	C. coli	i/i	-
24087	C. jejuni	i/i	-	44135	C. coli	i/i	-
24088	C. jejuni	i/i	-	44136	C. coli	i/i	2
24089	C. jejuni	i/i	-	44137	C. coli	i/i	-
24090	C. jejuni	i/i	-	44138	C. coli	i/i	-
24091	C. jejuni	i/i	-	44139	C. coli	i/i	-
24092	C. jejuni	i/i	-	44140	C. coli	i/i	-
24093	C. coli	i/i	-	44141	C. coli	i/i	-
24094	C. jejuni	i/i	-	44142	C. coli	i/i	1
24095	C. jejuni	i/i	-	44143	C. coli	ii/ii	1
24096	C. jejuni	i/i	-	44144	C. coli	i/i	-
24097	C. jejuni	i/i	-	44145	C. coli	i/i	-
24098	C. jejuni	i/i	-	44146	C. coli	i/i	-
24099	C. jejuni	i/i	-	44149	C. coli	i/i	2
24101	C. jejuni	i/i	-	44150	C. coli	i/i	3
24102	C. jejuni	i/i	-	44151	C. coli	i/i	2
24103	C. jejuni	i/i	-	44152	C. coli	i/i	2
24104	C. jejuni	i/i	-	44153	C. coli	ii/ii	3
24105	C. jejuni	i/i	-	44154	C. jejuni	i/i	-
24106	C. jejuni	i/i	-	44155	C. jejuni	i/i	-
24107	C. jejuni	i/i	-	44156	C. coli	i/i	2
24108	C. jejuni	i/i	-	44158	C. coli	i/i	2
24109	C. jejuni	i/i	-	44160	C. coli	ii/ii	3
24110	C. jejuni	i/i	-	44161	C. coli	i/i	-
24111	C. jejuni	i/i	-	44162	C. coli	i/i	2
24113	C. jejuni	i/i	-	44163	C. coli	i/i	2
24114	C. jejuni	i/i	-	44164	C. coli	i/i	2
24115	C. jejuni	i/i	-	44165	C. coli	i/i	2
24116	C. jejuni	i/i	-	44166	C. coli	i/i	3
24117	C. jejuni	i/i	-	44167	C. coli	i/i	1
24118	C. jejuni	i/i	-	44168	C. coli	i/i	-
24127	C. jejuni	i/i	-	44169	C. coli	i/i	-
24198	C. jejuni	i/i	-	44170	C. coli	i/i	-
24199	C. jejuni	i/i	-	44171	C. coli	i/i	-
24200	C. jejuni	i/i	-	44172	C. coli	i/i	-
24201	C. jejuni	i/i	-	44174	C. coli	i/i	-
24202	C. jejuni	i/i	-	44175	C. coli	i/i	1
24203	C. jejuni	i/i	-	44176	C. coli	i/i	-
24204	C. jejuni	i/i	-	44177	C. coli	i/i	1
24205	C. jejuni	i/i	-	44178	C. coli	i/i	-
24206	C. jejuni	i/i	-	44179	C. coli	i/i	-
24207	C. jejuni	i/i	-	44180	C. coli	i/i	-
24208	C. jejuni	i/i	-	44181	C. coli	ii/ii	3
24209	C. jejuni	i/i	-	44183	C. coli	i/i	2
24210	C. jejuni	i/i	-	44184	C. coli	i/i	-
24211	C. jejuni	i/i	-	44185	C. coli	i/i	-
24212	C. jejuni	i/i	-	44186	C. coli	i/i	-
24213	C. jejuni	i/i	-	44187	C. coli	i/i	-
24214	C. jejuni	i/i	-	44188	C. coli	i/i	-
24215	C. jejuni	i/i	-	44189	C. coli	i/i	-
24216	C. jejuni	i/i	-	44190	C. coli	i/i	3
24217	C. jejuni	i/i	-	44191	C. coli	ii/ii	1
24218	C. jejuni	i/i	-	44192	C. coli	i/i	-
24219	C. jejuni	i/i	-	44193	C. coli	i/i	-
24220	C. jejuni	i/i	-	44194	C. jejuni	i/i	-
24253	C. jejuni	iii/iv	-	44195	C. coli	i/i	-
24254	C. coli	iii/iv	-	44198	C. coli	i/i	-
24260	C. coli	iii/iv	1	44199	C. coli	i/i	-
24265	C. coli	iii/iv	1	44200	C. coli	i/i	-
24267	C. coli	iii/iv	2	44201	C. coli	i/i	-
24273	C. coli	iii/iv	3	44202	C. coli	i/i	-
24274	C. coli	iii/iv	3	44203	C. coli	i/i	-
24458	C. coli	i/i	-	44204	C. coli	i/i	-
24459	C. jejuni	i/i	-	44205	C. coli	i/i	1
24460	C. jejuni	i/i	-	44206	C. coli	ii/ii	3
24461	C. jejuni	i/i	-	44207	C. coli	i/i	-
24462	C. jejuni	i/i	-	44208	C. jejuni	i/i	-
24463	C. jejuni	i/i	-	44209	C. jejuni	i/i	-
24464	C. jejuni	i/i	-	44210	C. coli	i/i	-
24465	C. jejuni	i/i	-	44211	C. coli	ii/ii	2
24466	C. jejuni	i/i	-	44212	C. coli	i/i	2
24467	C. jejuni	i/i	-	44213	C. coli	ii/ii	1
24468	C. jejuni	i/i	-	44214	C. coli	i/i	-
24469	C. jejuni	i/i	-	44215	C. coli	i/i	-
24470	C. jejuni	i/i	-	44216	C. coli	i/i	-
24471	C. jejuni	i/i	-	44217	C. jejuni	i/i	-
24472	C. coli	i/i	-	44218	C. coli	i/i	-
24473	C. jejuni	i/i	-	44220	C. coli	i/i	-
24478	C. jejuni	i/i	-	44221	C. coli	i/i	2
24511	C. jejuni	i/i	-	44222	C. coli	i/i	-
24514	C. jejuni	i/i	-	44223	C. coli	i/i	1
24613	C. jejuni	i/i	-	44224	C. coli	i/i	-
24631	C. jejuni	i/i	-	44225	C. coli	i/i	-
24634	C. jejuni	i/i	-	44226	C. coli	i/i	-
24635	C. jejuni	i/i	-	44227	C. coli	i/i	3
24659	C. coli	i/i	-	44228	C. jejuni	i/i	-
24660	C. jejuni	i/i	-	44229	C. coli	i/i	-
24661	C. jejuni	i/i	-	44230	C. coli	i/i	-
24662	C. jejuni	i/i	-	44231	C. coli	i/i	-
24663	C. jejuni	i/i	-	44232	C. coli	i/i	-
24664	C. jejuni	i/i	-	44233	C. coli	i/i	1
24665	C. jejuni	i/i	-	44234	C. coli	i/i	-
24666	C. jejuni	i/i	-	44235	C. coli	ii/ii	1
24667	C. jejuni	i/i	-	44236	C. jejuni	i/i	-
24668	C. jejuni	i/i	-	44237	C. coli	i/i	-
24669	C. jejuni	i/i	-	44238	C. coli	i/i	-
24670	C. jejuni	i/i	-	44239	C. coli	i/i	-
24671	C. jejuni	i/i	-	44240	C. coli	i/i	-
24672	C. jejuni	i/i	-	44241	C. coli	i/i	-
24673	C. jejuni	iii/iii	-	44242	C. coli	i/i	-
24674	C. jejuni	i/i	-	44244	C. coli	i/i	-
24676	C. jejuni	i/i	-	44245	C. coli	i/i	-
24677	C. jejuni	i/i	-	44246	C. coli	i/i	-
24678	C. jejuni	i/i	-	44247	C. coli	i/i	-
24679	C. jejuni	i/i	-	44248	C. coli	i/i	-
24680	C. jejuni	i/i	-	44249	C. jejuni	i/i	-
24681	C. jejuni	i/i	-	44250	C. coli	i/i	-
24682	C. jejuni	i/i	-	44251	C. coli	i/i	-
24683	C. jejuni	iii/	-	44252	C. coli	i/i	-
24684	C. jejuni	iii/iii	-	44253	C. coli	i/i	1
24685	C. jejuni	i/i	-	44254	C. coli	i/i	-
24686	C. jejuni	i/i	-	44255	C. coli	i/i	-
24687	C. jejuni	i/i	-	44256	C. coli	i/i	-
24688	C. jejuni	i/i	-	44257	C. coli	i/i	-
24689	C. jejuni	i/i	-	44259	C. coli	i/i	3
24690	C. jejuni	i/i	-	44260	C. coli	i/i	-
24691	C. jejuni	i/i	-	44262	C. coli	i/i	3
24692	C. jejuni	i/i	-	44263	C. coli	i/i	3
24693	C. jejuni	i/i	-	44264	C. coli	i/i	2
24694	C. jejuni	i/i	-	44266	C. coli	i/i	-
24695	C. jejuni	i/i	-	44267	C. coli	i/i	-
24696	C. jejuni	iv/iv	-	44268	C. coli	i/i	3
24697	C. jejuni	i/i	-	44269	C. coli	ii/ii	3
24698	C. jejuni	i/i	-	44270	C. coli	i/i	-
24700	C. jejuni	i/i	-	44272	C. coli	i/i	-
24702	C. jejuni	i/i	-	44274	C. coli	ii/ii	3
24703	C. jejuni	i/i	-	44275	C. coli	i/i	1
24704	C. jejuni	i/i	-	44276	C. coli	ii/ii	3
24705	C. jejuni	i/i	-	44277	C. coli	i/ii	3
24706	C. jejuni	i/i	-	44278	C. coli	i/i	3
24707	C. jejuni	i/i	-	44280	C. coli	i/i	-
24708	C. jejuni	iii/iv	-	44283	C. coli	i/i	2
24711	C. jejuni	i/i	-	44284	C. coli	i/i	2
24712	C. jejuni	i/i	-	44285	C. coli	i/i	-
24713	C. jejuni	i/i	-	44286	C. coli	i/i	-
24714	C. jejuni	i/i	-	44288	C. coli	i/i	-
24715	C. jejuni	iii/iii	-	44290	C. coli	ii/ii	1
24716	C. jejuni	i/i	-	44291	C. coli	ii/ii	3
24717	C. jejuni	i/i	-	44293	C. coli	i/i	2
24718	C. jejuni	i/i	-	44294	C. coli	i/i	2
24719	C. jejuni	i/i	-	44295	C. coli	i/i	1
24720	C. jejuni	i/i	-	44296	C. coli	i/i	-
24721	C. jejuni	i/i	-	44298	C. coli	i/i	1
24722	C. jejuni	i/i	-	44299	C. coli	i/i	-
24723	C. jejuni	i/i	-	44300	C. coli	i/i	-
24724	C. jejuni	iii/iii	-	44301	C. coli	i/i	2
24725	C. jejuni	i/i	-	44302	C. coli	i/i	1
24726	C. jejuni	i/i	-	44303	C. coli	i/i	1
24727	C. jejuni	i/i	-	44304	C. coli	i/i	-
24728	C. jejuni	i/i	-	44305	C. coli	ii/ii	3
24729	C. jejuni	i/ii	-	44306	C. coli	i/i	1
24730	C. jejuni	i/i	-	44307	C. coli	i/i	-
24731	C. jejuni	i/i	-	44308	C. coli	i/i	2
24732	C. jejuni	i/i	-	44309	C. coli	i/i	1
24733	C. jejuni	i/i	-	44310	C. coli	ii/ii	1
24734	C. jejuni	i/i	-	44311	C. coli	i/i	2
24735	C. jejuni	i/i	-	44312	C. coli	i/i	-
24736	C. jejuni	i/i	-	44313	C. coli	i/i	-
24737	C. jejuni	i/i	-	44314	C. coli	i/i	-
24738	C. jejuni	i/i	-	44316	C. coli	i/i	-
24739	C. jejuni	i/i	-	44317	C. coli	i/i	-
24740	C. jejuni	i/i	-	44318	C. coli	i/i	-
24741	C. jejuni	i/i	-	44319	C. coli	i/i	1
24742	C. jejuni	i/i	-	44320	C. coli	i/i	-
24743	C. jejuni	i/i	-	44321	C. coli	i/i	-
24744	C. jejuni	i/i	-	44322	C. coli	i/i	-
24745	C. jejuni	i/i	-	44323	C. coli	i/i	-
24746	C. jejuni	i/i	-	44326	C. jejuni	i/i	-
24747	C. jejuni	i/i	-	44327	C. coli	i/i	-
24748	C. jejuni	i/i	-	44328	C. coli	i/i	-
24749	C. jejuni	i/i	-	44329	C. coli	i/i	-
24750	C. jejuni	i/i	-	44331	C. coli	i/i	2
24751	C. jejuni	i/i	-	44332	C. coli	i/i	2
24752	C. jejuni	i/i	-	44333	C. coli	i/i	1
24753	C. jejuni	i/i	-	44335	C. coli	i/i	-
24754	C. jejuni	i/i	-	44336	C. coli	i/i	3
24755	C. jejuni	i/i	-	44337	C. coli	i/i	3
24756	C. jejuni	i/i	-	44338	C. coli	i/i	1
24757	C. jejuni	i/i	-	44339	C. coli	i/i	3
24758	C. jejuni	iii/iv	-	44340	C. coli	i/i	-
24759	C. jejuni	iii/iii	-	44341	C. coli	i/i	-
24760	C. jejuni	i/i	-	44342	C. coli	i/i	2
24761	C. coli	i/i	-	44343	C. coli	i/ii	3
24762	C. jejuni	i/i	-	44344	C. coli	i/i	-
24763	C. jejuni	i/i	-	44345	C. coli	i/i	3
24764	C. jejuni	i/i	-	44349	C. coli	ii/ii	3
24765	C. jejuni	i/i	-	44350	C. coli	i/i	2
24766	C. jejuni	i/i	-	44351	C. coli	i/i	-
24767	C. jejuni	i/i	-	44352	C. coli	i/ii	3
24768	C. jejuni	i/i	-	44353	C. coli	i/i	-
24769	C. jejuni	i/i	-	44354	C. coli	i/i	2
24770	C. jejuni	i/i	-	44355	C. coli	i/i	-
24771	C. jejuni	i/i	-	44356	C. coli	i/i	1
24772	C. jejuni	i/i	-	44357	C. coli	i/i	3
24773	C. jejuni	i/i	-	44358	C. coli	i/i	-
24774	C. jejuni	iv/iv	-	44359	C. coli	i/i	-
24775	C. jejuni	i/i	-	44360	C. coli	i/i	3
24776	C. jejuni	i/i	-	44361	C. coli	i/i	1
24777	C. jejuni	i/i	-	44363	C. coli	ii/ii	3
24778	C. jejuni	i/i	-	44364	C. coli	i/i	1
24779	C. jejuni	i/i	-	44365	C. coli	i/i	-
24780	C. jejuni	i/i	-	44369	C. coli	ii/ii	3
24781	C. jejuni	i/i	-	44370	C. coli	i/i	-
24782	C. jejuni	i/i	-	44371	C. coli	i/i	1
24783	C. jejuni	i/i	-	44372	C. coli	i/i	-
24784	C. jejuni	i/i	-	44375	C. coli	i/i	-
24785	C. jejuni	i/i	-	44377	C. coli	i/i	3
24786	C. jejuni	i/i	-	44379	C. coli	i/i	2
24787	C. jejuni	i/i	-	44380	C. coli	i/i	1
24788	C. jejuni	i/i	-	44381	C. coli	ii/ii	3
24789	C. jejuni	i/i	-	44382	C. coli	i/ii	3
24790	C. jejuni	i/i	-	44383	C. coli	i/i	-
24791	C. jejuni	i/i	-	44385	C. coli	i/i	-
24792	C. jejuni	i/i	-	44387	C. coli	i/i	-
24793	C. jejuni	i/i	-	44388	C. coli	i/i	-
24795	C. jejuni	i/i	-	44389	C. coli	ii/ii	3
24796	C. jejuni	i/i	-	44390	C. coli	i/i	-
24797	C. jejuni	i/i	-	44392	C. coli	ii/ii	3
24798	C. jejuni	i/i	-	44393	C. coli	i/i	-
24799	C. jejuni	i/i	-	44394	C. coli	i/i	1
24800	C. jejuni	i/i	-	44395	C. coli	i/i	1
24801	C. jejuni	i/i	-	44400	C. coli	i/i	-
24802	C. jejuni	i/i	-	44401	C. coli	ii/ii	3
24803	C. jejuni	i/i	-	44402	C. coli	i/i	2
24805	C. jejuni	i/i	-	44403	C. coli	i/i	-
24806	C. jejuni	i/i	-	44406	C. coli	i/i	-
24807	C. jejuni	i/i	-	44408	C. coli	ii/ii	2
24808	C. jejuni	i/i	-	44409	C. coli	ii/ii	3
24809	C. jejuni	i/i	-	44410	C. coli	i/i	-
24810	C. jejuni	i/i	-	44413	C. coli	i/i	1
24811	C. jejuni	i/i	-	44414	C. coli	i/i	3
24812	C. jejuni	i/i	-	44415	C. coli	i/i	-
24813	C. jejuni	i/i	-	44416	C. coli	i/i	-
24814	C. jejuni	i/i	-	44417	C. coli	i/i	-
24815	C. jejuni	i/i	-	44418	C. coli	i/i	-
24816	C. jejuni	i/i	-	44420	C. coli	i/i	-
24817	C. jejuni	i/i	-	44421	C. coli	i/i	3
24818	C. jejuni	i/i	-	44422	C. coli	i/i	-
24819	C. jejuni	i/i	-	44423	C. coli	i/i	-
24821	C. jejuni	i/i	-	44424	C. coli	i/i	-
24822	C. jejuni	i/i	-	44426	C. coli	i/i	1
24823	C. coli	i/i	-	44427	C. coli	i/i	2
24824	C. jejuni	i/i	-	44428	C. coli	i/i	-
24825	C. jejuni	i/i	-	44429	C. coli	i/i	-
24826	C. jejuni	i/i	-	44430	C. coli	i/i	-
24828	C. jejuni	i/i	-	44431	C. coli	ii/ii	3
24829	C. jejuni	i/i	-	44433	C. coli	ii/ii	3
24830	C. jejuni	i/i	-	44434	C. coli	i/i	-
24831	C. coli	i/i	-	44435	C. coli	i/i	-
24832	C. coli	i/i	-	44436	C. coli	i/i	3
24833	C. jejuni	i/i	-	44438	C. coli	i/i	-
24834	C. jejuni	iii/iv	-	44439	C. coli	i/i	-
24835	C. coli	i/i	-	44440	C. coli	i/i	-
24836	C. jejuni	i/ii	-	46108	C. jejuni	i/i	-
24837	C. jejuni	i/i	-	46109	C. jejuni	i/i	-
24838	C. jejuni	i/i	-	46110	C. jejuni	i/i	-
24839	C. jejuni	i/i	-	46111	C. jejuni	i/i	-
24840	C. jejuni	i/i	-	46112	C. jejuni	i/i	-
24841	C. jejuni	i/i	-	46113	C. jejuni	i/i	-
24842	C. jejuni	i/i	-	46114	C. jejuni	i/i	-
24843	C. jejuni	i/i	-	46115	C. jejuni	i/i	-
24844	C. jejuni	i/i	-	46116	C. jejuni	i/i	-
24845	C. jejuni	i/i	-	46117	C. jejuni	i/i	-
24846	C. jejuni	i/i	-	46118	C. jejuni	i/i	-
24847	C. jejuni	i/i	-	46119	C. jejuni	i/i	-
24848	C. coli	i/i	-	46120	C. jejuni	i/i	-
24850	C. jejuni	i/i	-	46121	C. jejuni	i/i	-
24902	C. jejuni	i/i	-	46122	C. jejuni	i/i	-
24926	C. jejuni	i/i	-	46123	C. jejuni	i/i	-
24998	C. jejuni	i/i	-	46124	C. jejuni	i/i	-
25036	C. jejuni	i/i	-	46125	C. jejuni	i/i	-
25052	C. jejuni	i/i	-	46126	C. jejuni	i/i	-
25062	C. coli	i/i	-	46127	C. jejuni	i/i	-
25370	C. jejuni	i/i	-	46128	C. jejuni	i/i	-
25371	C. coli	i/i	1	46129	C. jejuni	iii/iii	-
25372	C. jejuni	i/i	-	46130	C. jejuni	i/i	-
25373	C. jejuni	i/i	-	46131	C. jejuni	i/i	-
25383	C. jejuni	i/i	-	46132	C. jejuni	i/i	-
25402	C. jejuni	i/i	-	46133	C. jejuni	i/i	-
25434	C. jejuni	i/i	-	46134	C. jejuni	i/i	-
25440	C. jejuni	i/i	-	46135	C. jejuni	i/i	-
25466	C. jejuni	i/i	-	46136	C. jejuni	i/i	-
25467	C. jejuni	i/i	-	46137	C. jejuni	ii/ii	-
25468	C. jejuni	i/i	-	46300	C. coli	i/i	1
25469	C. jejuni	i/i	-	46542	C. jejuni	i/i	-
25470	C. jejuni	i/i	-	46543	C. jejuni	i/i	-
25471	C. jejuni	i/i	-	46544	C. jejuni	i/i	-
25472	C. jejuni	i/i	-	47244	C. jejuni	i/i	-
25473	C. jejuni	i/i	-	47245	C. jejuni	i/i	-
25474	C. jejuni	i/i	-	47246	C. jejuni	i/i	-
25475	C. jejuni	i/i	-	47247	C. jejuni	ii/ii	-
25540	C. coli	i/i	-	47248	C. jejuni	ii/ii	-
25551	C. jejuni	i/i	-	47249	C. jejuni	ii/ii	-
25553	C. coli	i/i	-	47250	C. jejuni	i/i	-
25560	C. jejuni	i/i	-	47251	C. jejuni	iv/iv	-
25562	C. jejuni	i/i	-	47255	C. jejuni	iv/iv	-
25563	C. coli	i/i	-	47259	C. jejuni	i/i	-
25564	C. jejuni	i/i	-	47261	C. jejuni	ii/ii	-
25565	C. jejuni	i/i	-	47262	C. jejuni	iv/iv	-
25566	C. jejuni	i/i	-	47263	C. jejuni	iii/iii	-
25594	C. jejuni	i/i	-	47275	C. jejuni	i/ii	-
25597	C. jejuni	i/i	-	47276	C. jejuni	iv/iv	-
25618	C. coli	i/i	-	47277	C. jejuni	i/i	-
25645	C. jejuni	i/i	-	47280	C. jejuni	iii/iii	-
25655	C. jejuni	i/i	-	47281	C. jejuni	ii/ii	-
25656	C. jejuni	i/i	-	47284	C. jejuni	iii/iii	-
28584	C. jejuni	i/i	-	47287	C. jejuni	iv/iv	-
28586	C. jejuni	i/i	-	47288	C. jejuni	iii/iii	-
28590	C. jejuni	i/i	-	47327	C. jejuni	i/i	-
28602	C. jejuni	i/i	-	47338	C. coli	i/i	-
28606	C. jejuni	i/i	-	47349	C. jejuni	i/i	-
28613	C. coli	i/i	3	47351	C. jejuni	i/i	-
28618	C. jejuni	i/i	-	47358	C. coli	iii/iii	-
28623	C. jejuni	i/i	-	47364	C. coli	ii/ii	-
28635	C. coli	i/i	-	47376	C. coli	ii/ii	-
28640	C. jejuni	i/i	-	47377	C. coli	i/i	-
28641	C. coli	i/i	1	47378	C. coli	i/i	-
28659	C. jejuni	i/i	-	47379	C. coli	i/i	-
28661	C. jejuni	i/i	-	47380	C. coli	i/i	-
28682	C. jejuni	i/i	-	47381	C. coli	i/i	-
28683	C. jejuni	i/i	-	47382	C. coli	i/i	-
28689	C. jejuni	i/i	-	47383	C. jejuni	i/i	-
28694	C. coli	i/i	-	47384	C. coli	ii/ii	-
28702	C. jejuni	i/i	-	47385	C. coli	i/i	-
28704	C. coli	i/i	-	47386	C. coli	i/i	-
28707	C. jejuni	i/i	-	47387	C. coli	i/i	-
28715	C. jejuni	i/i	-	47388	C. coli	i/i	-
28716	C. jejuni	i/i	-	47389	C. coli	i/i	-
28737	C. coli	i/i	3	47390	C. coli	i/i	-
28741	C. coli	i/i	-	47391	C. coli	i/i	-
28862	C. jejuni	i/i	-	47392	C. coli	i/i	-
28863	C. jejuni	iv/iv	-	47393	C. coli	i/i	-
28864	C. jejuni	i/ii	-	47394	C. coli	ii/iv	-
28865	C. jejuni	i/i	-	47395	C. coli	i/i	-
28866	C. jejuni	i/i	-	47396	C. coli	ii/ii	3
28868	C. jejuni	i/i	-	47397	C. coli	i/i	-
28869	C. jejuni	iv/iv	-	47398	C. coli	i/i	-
28870	C. jejuni	i/i	-	47399	C. coli	i/i	-
28871	C. jejuni	i/i	-	47400	C. jejuni	ii/i	-
28873	C. jejuni	i/i	-	47401	C. coli	i/i	-
28876	C. jejuni	i/i	-	47402	C. coli	ii/ii	-
28879	C. jejuni	i/i	-	47404	C. jejuni	i/i	-
28904	C. coli	i/i	-	47405	C. coli	i/i	-
28907	C. jejuni	i/i	-	47406	C. coli	i/i	-
28921	C. jejuni	i/i	-	47407	C. coli	i/i	-
28937	C. jejuni	i/i	-	47419	C. coli	i/i	-
28938	C. jejuni	iii/iii	-	47420	C. coli	i/i	-
28944	C. jejuni	i/i	-	47421	C. coli	i/i	-
28946	C. jejuni	i/i	-	47422	C. jejuni	i/i	-
28948	C. jejuni	i/i	-	47423	C. jejuni	i/i	-
28956	C. jejuni	i/i	-	47424	C. coli	i/i	-
28967	C. jejuni	i/i	-	47425	C. coli	iv/iv	-
28968	C. coli	i/i	-	47426	C. coli	i/i	1
28969	C. coli	i/i	-	47427	C. coli	i/i	-
28970	C. jejuni	i/i	-	47428	C. coli	i/i	-
28971	C. jejuni	i/i	-	47429	C. coli	i/i	-
28988	C. jejuni	i/i	-	47430	C. coli	i/i	-
28991	C. coli	i/i	-	47431	C. jejuni	i/i	-
28993	C. jejuni	i/i	-	47432	C. coli	i/i	1
28997	C. jejuni	i/i	-	47433	C. coli	i/i	-
28998	C. coli	i/i	-	47434	C. coli	i/i	-
29006	C. jejuni	i/i	-	47435	C. coli	iii/iii	-
29007	C. jejuni	i/i	-	47436	C. coli	i/i	-
29019	C. jejuni	i/i	-	47437	C. coli	i/i	-
29020	C. coli	i/i	-	47438	C. coli	i/i	-
29026	C. jejuni	i/i	-	47439	C. jejuni	i/i	-
29027	C. coli	i/i	-	47440	C. jejuni	i/i	-
29029	C. coli	i/i	-	47442	C. coli	i/i	-
29030	C. coli	i/i	-	47443	C. jejuni	i/i	-
29031	C. jejuni	i/i	-	47444	C. coli	i/i	-
29034	C. coli	i/i	-	47445	C. coli	i/i	-
29037	C. jejuni	i/i	-	47446	C. coli	iii/iii	-
29040	C. jejuni	i/i	-	47447	C. coli	i/i	1
29043	C. jejuni	i/i	-	47449	C. coli	iv/iv	1
29044	C. jejuni	i/i	-	47465	C. coli	i/i	-
29049	C. jejuni	i/i	-	47467	C. jejuni	i/i	-
29053	C. coli	i/i	-	47468	C. coli	i/i	-
29057	C. jejuni	i/i	-	47469	C. jejuni	i/i	-
29058	C. jejuni	i/i	-	47470	C. jejuni	i/i	-
29059	C. jejuni	i/i	-	47471	C. jejuni	i/i	-
29060	C. jejuni	i/i	-	47472	C. jejuni	i/i	-
29062	C. jejuni	i/i	-	47474	C. jejuni	i/i	-
29064	C. coli	i/i	-	47475	C. jejuni	i/i	-
29074	C. jejuni	i/i	-	47476	C. jejuni	i/i	-
29075	C. jejuni	i/i	-	47477	C. coli	i/i	-
29087	C. jejuni	iii/iii	-	47479	C. jejuni	i/i	-
29342	C. coli	iv/iv	-	47480	C. jejuni	i/i	-
29346	C. jejuni	iv/iv	-	47481	C. coli	i/i	-
29415	C. jejuni	iv/iv	-	47482	C. jejuni	i/i	-
29440	C. jejuni	iv/iv	-	47483	C. jejuni	i/i	-
29452	C. jejuni	iv/iv	-	47484	C. jejuni	i/i	-
29453	C. jejuni	iv/iv	-	47485	C. jejuni	i/i	-
29456	C. jejuni	iv/iv	-	47488	C. jejuni	i/i	-
29690	C. jejuni	iv/iv	-	47489	C. coli	i/i	-
29696	C. jejuni	iv/iv	-	47490	C. coli	i/i	-
29699	C. jejuni	iv/iv	-	47491	C. coli	i/i	-
29700	C. jejuni	iv/iv	-	47492	C. jejuni	i/i	-
29703	C. jejuni	iv/iv	-	47493	C. coli	i/i	1
29705	C. jejuni	iv/iv	-	47494	C. jejuni	i/i	-
29711	C. coli	iv/iv	1	47495	C. jejuni	i/i	-
29713	C. jejuni	iii/iv	-	47496	C. jejuni	i/i	-
29716	C. jejuni	iv/iv	-	47497	C. jejuni	iv/iv	-
31006	C. jejuni	i/i	-	47498	C. coli	i/i	-
31009	C. coli	i/i	1	47499	C. jejuni	iii/iii	-
31010	C. jejuni	i/i	-	47500	C. jejuni	iii/iii	-
31011	C. jejuni	i/i	-	47501	C. jejuni	i/i	-
31013	C. jejuni	i/i	-	47502	C. coli	iv/iv	-
31014	C. jejuni	i/i	-	47503	C. coli	i/i	-
31016	C. jejuni	i/i	-	47506	C. jejuni	i/i	-
31064	C. jejuni	i/i	-	47510	C. jejuni	i/i	-
31067	C. jejuni	i/i	-	47513	C. coli	i/i	-
31083	C. jejuni	i/i	-	47514	C. jejuni	i/i	-
31096	C. jejuni	i/i	-	47515	C. jejuni	i/i	-
31122	C. jejuni	i/i	-	47516	C. jejuni	i/i	-
31123	C. jejuni	i/i	-	47517	C. jejuni	i/i	-
31124	C. jejuni	i/i	-	47518	C. jejuni	i/i	-
31125	C. jejuni	i/i	-	47519	C. jejuni	i/i	-
31126	C. jejuni	i/i	-	47520	C. jejuni	i/i	-
31127	C. jejuni	i/i	-	47521	C. jejuni	iii/iii	-
31128	C. jejuni	i/i	-	47522	C. coli	i/i	-
31130	C. jejuni	i/i	-	47523	C. jejuni	i/i	-
31131	C. jejuni	i/i	-	47524	C. jejuni	i/i	-
31132	C. jejuni	i/i	-	47525	C. coli	i/i	-
31133	C. jejuni	i/i	-	47526	C. coli	i/i	-
31135	C. jejuni	iii/iii	-	47527	C. jejuni	i/i	-
31136	C. coli	i/i	-	47528	C. jejuni	i/i	-
31137	C. jejuni	i/i	-	47529	C. jejuni	i/i	-
31138	C. jejuni	i/i	-	47530	C. jejuni	i/i	-
31139	C. jejuni	i/i	-	47531	C. jejuni	i/i	-
31140	C. jejuni	i/i	-	47532	C. jejuni	i/i	-
31141	C. jejuni	i/i	-	47534	C. jejuni	i/i	-
31142	C. jejuni	i/i	-	47536	C. jejuni	i/i	-
31143	C. jejuni	i/i	-	47537	C. jejuni	i/i	-
31144	C. jejuni	i/i	-	47538	C. jejuni	i/i	-
31145	C. jejuni	i/i	-	47539	C. jejuni	i/i	-
31146	C. jejuni	i/i	-	47540	C. jejuni	i/i	-
31147	C. jejuni	i/i	-	47541	C. coli	iii/iii	-
31148	C. jejuni	i/i	-	47542	C. coli	iv/iv	-
31149	C. jejuni	i/i	-	47543	C. jejuni	i/i	-
31150	C. jejuni	i/i	-	47544	C. coli	i/i	-
31151	C. jejuni	i/i	-	47545	C. jejuni	iii/iii	-
31152	C. jejuni	i/i	-	47546	C. coli	i/i	-
31153	C. jejuni	i/i	-	47547	C. coli	i/i	-
31154	C. jejuni	i/i	-	47548	C. coli	i/i	-
31155	C. jejuni	i/i	-	47549	C. jejuni	i/i	-
31156	C. jejuni	i/i	-	47550	C. jejuni	i/i	-
31157	C. jejuni	i/i	-	47551	C. jejuni	i/i	-
31158	C. jejuni	i/i	-	47552	C. coli	i/i	-
31159	C. jejuni	i/i	-	47553	C. coli	iv/iv	-
31160	C. coli	i/i	1	47554	C. coli	iv/iv	-
31162	C. jejuni	i/i	-	47555	C. coli	i/i	-
31163	C. coli	i/i	-	47556	C. jejuni	i/i	-
31165	C. jejuni	i/i	-	47557	C. coli	i/i	-
31168	C. jejuni	i/i	-	47558	C. coli	i/i	-
31169	C. jejuni	i/i	-	47559	C. coli	i/i	-
31170	C. coli	i/i	1	47560	C. coli	i/i	-
31171	C. jejuni	i/i	-	47561	C. coli	i/i	-
31172	C. jejuni	i/i	-	47564	C. jejuni	i/i	-
31173	C. jejuni	i/i	-	47565	C. coli	i/i	-
31174	C. jejuni	i/i	-	47566	C. jejuni	i/i	-
31175	C. jejuni	i/i	-	47567	C. jejuni	iii/iii	-
31176	C. jejuni	i/i	-	47568	C. jejuni	iii/iii	-
31177	C. jejuni	i/i	-	47569	C. jejuni	i/i	-
31178	C. coli	i/i	-	47570	C. coli	i/i	-
31179	C. jejuni	i/i	-	47571	C. coli	i/i	-
31180	C. coli	i/i	-	47573	C. jejuni	i/i	-
31181	C. coli	i/i	-	47574	C. jejuni	iii/iii	-
31183	C. jejuni	i/i	-	47575	C. coli	i/i	-
31184	C. jejuni	i/i	-	47576	C. jejuni	i/i	-
31185	C. jejuni	i/i	-	47577	C. jejuni	iii/iii	-
31186	C. jejuni	i/i	-	47580	C. coli	i/i	-
31187	C. jejuni	i/i	-	47581	C. jejuni	iv/iv	-
31189	C. jejuni	i/i	-	47582	C. jejuni	i/i	-
31190	C. jejuni	i/i	-	47583	C. jejuni	i/i	-
31191	C. coli	i/i	-	47584	C. coli	i/i	-
31192	C. jejuni	i/i	-	47585	C. jejuni	i/i	-
31193	C. jejuni	i/i	-	47586	C. coli	i/i	-
31194	C. jejuni	i/i	-	47588	C. jejuni	iii/iii	-
31195	C. jejuni	i/i	-	47589	C. jejuni	i/i	-
31196	C. jejuni	i/i	-	47590	C. jejuni	i/i	-
31197	C. jejuni	i/i	-	47591	C. jejuni	i/i	-
31198	C. jejuni	i/i	-	47592	C. coli	i/i	-
31199	C. jejuni	i/i	-	47593	C. jejuni	i/i	-
31200	C. jejuni	i/i	-	47594	C. jejuni	i/i	-
31201	C. coli	i/i	-	47595	C. jejuni	i/i	-
31202	C. jejuni	i/i	-	47596	C. jejuni	i/i	-
31203	C. jejuni	i/i	-	47597	C. jejuni	i/i	-
31204	C. coli	i/i	-	47598	C. coli	i/i	-
31205	C. jejuni	i/i	-	47599	C. coli	i/i	-
31206	C. jejuni	i/i	-	47601	C. jejuni	i/i	-
31207	C. coli	i/i	-	47602	C. jejuni	iii/iii	-
31208	C. jejuni	i/i	-	47603	C. jejuni	i/i	-
31209	C. jejuni	i/i	-	47604	C. coli	i/i	-
31210	C. jejuni	i/i	-	47605	C. jejuni	iii/iii	-
31211	C. jejuni	i/i	-	47606	C. jejuni	i/i	-
31212	C. jejuni	i/i	-	47607	C. jejuni	i/i	-
31213	C. jejuni	i/i	-	47608	C. jejuni	i/i	-
31214	C. jejuni	i/i	-	47610	C. coli	i/i	-
31215	C. jejuni	i/i	-	47611	C. coli	iii/iii	-
31216	C. jejuni	i/i	-	47612	C. jejuni	i/i	-
31217	C. jejuni	i/i	-	47613	C. coli	i/i	-
31218	C. jejuni	i/i	-	47614	C. jejuni	i/i	-
31219	C. jejuni	i/i	-	47615	C. coli	i/i	1
31220	C. jejuni	i/i	-	47616	C. jejuni	i/i	-
31221	C. jejuni	i/i	-	47617	C. jejuni	i/i	-
31222	C. jejuni	i/i	-	47618	C. jejuni	i/i	-
31223	C. jejuni	i/i	-	47619	C. coli	i/i	-
31224	C. jejuni	i/i	-	47620	C. jejuni	i/i	-
31225	C. jejuni	i/i	-	47621	C. coli	i/i	1
31226	C. jejuni	i/i	-	47622	C. coli	i/i	-
31227	C. jejuni	i/i	-	47624	C. jejuni	i/i	-
31228	C. jejuni	iv/iv	-	47625	C. jejuni	i/i	-
31229	C. jejuni	i/i	-	47626	C. jejuni	iii/iii	-
31230	C. coli	i/i	-	47627	C. jejuni	i/i	-
31231	C. jejuni	i/i	-	47628	C. jejuni	iii/iii	-
31232	C. jejuni	i/i	-	47629	C. coli	i/i	-
31233	C. jejuni	i/i	-	47630	C. jejuni	i/i	-
31234	C. jejuni	i/i	-	47631	C. jejuni	i/i	-
31235	C. jejuni	i/i	-	47632	C. jejuni	i/i	-
31236	C. jejuni	i/i	-	47633	C. jejuni	i/i	-
31237	C. jejuni	i/i	-	47634	C. jejuni	i/i	-
31238	C. coli	i/i	-	47636	C. jejuni	i/i	-
31239	C. jejuni	i/i	-	47637	C. jejuni	i/i	-
31240	C. jejuni	i/i	-	47638	C. coli	i/i	-
31241	C. jejuni	i/i	-	47639	C. jejuni	i/i	-
31242	C. jejuni	i/i	-	47640	C. jejuni	i/i	-
31243	C. jejuni	i/i	-	47641	C. jejuni	i/i	-
31244	C. jejuni	i/i	-	47642	C. coli	i/i	-
31245	C. coli	i/i	-	47643	C. jejuni	i/i	-
31246	C. jejuni	iv/iv	-	47644	C. coli	i/i	-
31247	C. jejuni	i/i	-	47645	C. jejuni	i/i	-
31248	C. jejuni	i/i	-	47646	C. jejuni	i/i	-
31249	C. jejuni	i/i	-	47647	C. coli	i/i	-
31251	C. jejuni	i/i	-	47648	C. coli	i/i	-
31252	C. jejuni	i/i	-	47649	C. jejuni	i/i	-
31253	C. jejuni	i/i	-	47650	C. coli	iii/iii	1
31254	C. jejuni	i/i	-	47651	C. jejuni	i/i	-
31255	C. jejuni	i/i	-	47652	C. jejuni	i/i	-
31256	C. jejuni	i/i	-	47653	C. coli	i/i	-
31257	C. jejuni	i/i	-	47654	C. jejuni	i/i	-
31258	C. coli	i/i	-	47655	C. jejuni	i/i	-
31259	C. jejuni	i/i	-	47656	C. jejuni	i/i	-
31260	C. jejuni	i/i	-	47657	C. coli	i/i	-
31261	C. jejuni	i/i	-	47658	C. jejuni	i/i	-
31262	C. coli	i/i	-	47659	C. jejuni	i/i	-
31263	C. jejuni	i/i	-	47660	C. jejuni	i/i	-
31264	C. jejuni	i/i	-	47661	C. coli	i/i	-
31265	C. jejuni	i/ii	-	47662	C. jejuni	i/i	-
31267	C. jejuni	i/i	-	47663	C. jejuni	i/i	-
31268	C. coli	i/i	-	47664	C. jejuni	i/i	-
31269	C. jejuni	i/i	-	47665	C. jejuni	i/i	-
31270	C. jejuni	i/i	-	47666	C. jejuni	i/i	-
31271	C. jejuni	i/i	-	47667	C. jejuni	i/i	-
31272	C. jejuni	i/i	-	47668	C. jejuni	i/i	-
31273	C. jejuni	i/i	-	47669	C. coli	i/i	-
31276	C. jejuni	i/i	-	47670	C. jejuni	i/i	-
31277	C. jejuni	i/i	-	47671	C. jejuni	i/i	-
31278	C. jejuni	i/i	-	47672	C. coli	i/i	-
31279	C. jejuni	i/i	-	47673	C. jejuni	i/i	-
31280	C. jejuni	i/i	-	47674	C. jejuni	i/i	-
31281	C. jejuni	i/i	-	47675	C. jejuni	i/i	-
31282	C. jejuni	i/i	-	47677	C. coli	i/i	1
31283	C. jejuni	i/i	-	47678	C. coli	i/i	-
31284	C. jejuni	i/i	-	47679	C. jejuni	i/i	-
31285	C. jejuni	i/i	-	47680	C. jejuni	i/i	-
31286	C. jejuni	i/i	-	47681	C. jejuni	i/i	-
31287	C. jejuni	i/i	-	47682	C. jejuni	i/i	-
31288	C. jejuni	i/i	-	47683	C. coli	i/i	-
31289	C. jejuni	i/i	-	47684	C. jejuni	i/i	-
31291	C. jejuni	i/i	-	47685	C. jejuni	i/i	-
31292	C. jejuni	i/i	-	47687	C. coli	i/i	-
31293	C. jejuni	i/i	-	47809	C. jejuni	i/i	-
31294	C. jejuni	i/i	-	47810	C. coli	i/i	-
31295	C. jejuni	i/i	-	47811	C. jejuni	i/i	-
31296	C. jejuni	i/i	-	47812	C. coli	i/i	-
31297	C. jejuni	i/i	-	47813	C. jejuni	i/i	-
31298	C. jejuni	i/i	-	47814	C. jejuni	i/i	-
31299	C. jejuni	i/i	-	47815	C. jejuni	i/i	-
31300	C. jejuni	i/i	-	47816	C. coli	i/i	1
31301	C. jejuni	i/i	-	47817	C. jejuni	i/i	-
31302	C. jejuni	i/i	-	47818	C. jejuni	i/i	-
31303	C. jejuni	i/i	-	47819	C. jejuni	i/i	-
31304	C. jejuni	i/i	-	47820	C. jejuni	i/i	-
31305	C. jejuni	i/i	-	47821	C. coli	i/i	-
31306	C. jejuni	i/i	-	47822	C. jejuni	i/i	-
31307	C. jejuni	i/i	-	47823	C. jejuni	i/i	-
31309	C. jejuni	i/i	-	47824	C. jejuni	i/i	-
31310	C. jejuni	i/i	-	47825	C. jejuni	i/i	-
31311	C. jejuni	i/i	-	47826	C. jejuni	i/i	-
31312	C. jejuni	i/i	-	47827	C. coli	i/i	-
31314	C. jejuni	i/i	-	47828	C. jejuni	i/i	-
31315	C. jejuni	i/i	-	47829	C. jejuni	i/i	-
31316	C. jejuni	i/i	-	47831	C. jejuni	iii/iii	-
31317	C. jejuni	i/i	-	47832	C. jejuni	i/i	-
31318	C. jejuni	i/i	-	47833	C. coli	i/i	1
31319	C. jejuni	i/i	-	47834	C. jejuni	i/i	-
31320	C. jejuni	i/i	-	47835	C. jejuni	i/i	-
31321	C. coli	i/i	-	47836	C. jejuni	iii/iii	-
31322	C. jejuni	i/i	-	47837	C. jejuni	iii/iii	-
31323	C. jejuni	i/i	-	47838	C. coli	i/i	-
31324	C. jejuni	i/i	-	47839	C. jejuni	i/i	-
31325	C. jejuni	i/i	-	47840	C. coli	i/i	1
31326	C. jejuni	i/i	-	47841	C. jejuni	i/i	-
31327	C. jejuni	i/i	-	47842	C. jejuni	i/i	-
31328	C. jejuni	i/i	-	47843	C. jejuni	i/i	-
31329	C. jejuni	i/i	-	47844	C. jejuni	i/i	-
31330	C. jejuni	iii/iii	-	47845	C. jejuni	i/i	-
31332	C. jejuni	i/i	-	47846	C. jejuni	i/i	-
31333	C. jejuni	i/i	-	47847	C. jejuni	i/i	-
31334	C. jejuni	i/i	-	47848	C. coli	i/i	-
31335	C. jejuni	i/i	-	47849	C. coli	i/i	-
31336	C. jejuni	i/i	-	47850	C. coli	i/i	-
31337	C. jejuni	i/i	-	47851	C. jejuni	i/i	-
31338	C. jejuni	i/i	-	47852	C. coli	i/i	-
31339	C. jejuni	i/i	-	47853	C. jejuni	i/i	-
31340	C. jejuni	i/i	-	47854	C. jejuni	i/i	-
31341	C. jejuni	i/i	-	47855	C. jejuni	iii/iii	-
31342	C. jejuni	i/i	-	47856	C. jejuni	i/i	-
31343	C. jejuni	i/i	-	47857	C. jejuni	i/i	-
31344	C. jejuni	i/i	-	47858	C. jejuni	i/i	-
31345	C. jejuni	i/i	-	47859	C. coli	i/i	-
31346	C. coli	i/i	-	47860	C. jejuni	i/i	-
31348	C. jejuni	i/i	-	47861	C. jejuni	i/i	-
31349	C. jejuni	i/i	-	47862	C. coli	i/i	-
31350	C. jejuni	iv/iv	-	47865	C. jejuni	iii/iii	-
31351	C. jejuni	i/i	-	47874	C. jejuni	i/i	-
31352	C. jejuni	i/i	-	47875	C. coli	i/i	-
31353	C. jejuni	i/i	-	47878	C. jejuni	i/i	-
31354	C. jejuni	i/i	-	47881	C. jejuni	i/i	-
31355	C. jejuni	i/i	-	47884	C. jejuni	i/i	-
31356	C. jejuni	i/i	-	47891	C. jejuni	i/i	-
31357	C. jejuni	i/i	-	47902	C. jejuni	i/i	-
31358	C. jejuni	i/i	-	47903	C. jejuni	i/i	-
31359	C. coli	i/i	-	47905	C. jejuni	i/i	-
31360	C. jejuni	i/i	-	47913	C. coli	i/i	-
31361	C. jejuni	i/i	-	47915	C. jejuni	i/i	-
31362	C. jejuni	i/i	-	47922	C. jejuni	i/i	-
31363	C. jejuni	i/i	-	47924	C. jejuni	i/i	-
31364	C. jejuni	i/i	-	47926	C. jejuni	i/i	-
31366	C. jejuni	i/i	-	47927	C. jejuni	i/i	-
31375	C. jejuni	i/i	-	47928	C. coli	i/i	-
31376	C. jejuni	i/i	-	47929	C. jejuni	i/i	-
31531	C. jejuni	iv/iv	-	47931	C. jejuni	i/i	-
31532	C. jejuni	iv/iv	-	47932	C. jejuni	i/i	-
31533	C. jejuni	i/i	-	47933	C. jejuni	i/i	-
31534	C. jejuni	i/i	-	47934	C. jejuni	i/i	-
31536	C. jejuni	i/i	-	47935	C. jejuni	i/i	-
31537	C. jejuni	i/i	-	47936	C. jejuni	i/i	-
31538	C. jejuni	i/i	-	47937	C. jejuni	i/i	-
31539	C. jejuni	i/i	-	47939	C. jejuni	i/i	-
31540	C. jejuni	i/i	-	47940	C. jejuni	i/i	-
31541	C. jejuni	i/i	-	47944	C. jejuni	i/i	-
31542	C. jejuni	i/i	-	47945	C. coli	i/i	1
31543	C. jejuni	i/i	-	47946	C. jejuni	i/i	-
31544	C. jejuni	i/i	-	47947	C. jejuni	i/i	-
31545	C. jejuni	i/i	-	47948	C. jejuni	i/i	-
31546	C. jejuni	i/i	-	47949	C. coli	i/i	-
31547	C. jejuni	i/i	-	47950	C. coli	i/i	-
31548	C. jejuni	i/i	-	47951	C. coli	i/i	-
31549	C. jejuni	i/i	-	47952	C. jejuni	i/i	-
31550	C. jejuni	i/i	-	47953	C. jejuni	i/i	-
31552	C. jejuni	i/i	-	47954	C. coli	i/i	-
31554	C. jejuni	i/i	-	47955	C. jejuni	i/i	-
31556	C. jejuni	i/i	-	47956	C. jejuni	i/i	-
31557	C. jejuni	i/i	-	47959	C. jejuni	i/i	-
31558	C. jejuni	i/i	-	47960	C. jejuni	i/i	-
31559	C. coli	i/i	-	47961	C. jejuni	i/i	-
31561	C. jejuni	i/i	-	47962	C. jejuni	i/i	-
31563	C. coli	i/i	-	47963	C. coli	i/i	-
31564	C. jejuni	i/i	-	47964	C. jejuni	i/i	-
31566	C. jejuni	i/i	-	47966	C. jejuni	i/i	-
31568	C. jejuni	i/i	-	47969	C. jejuni	i/i	-
31569	C. jejuni	i/i	-	47972	C. jejuni	i/i	-
31572	C. jejuni	i/i	-	47973	C. coli	i/i	-
32320	C. jejuni	iii/iv	-	47976	C. jejuni	i/i	-
32362	C. jejuni	i/i	-	47977	C. coli	i/i	-
32499	C. jejuni	i/i	-	47978	C. coli	i/i	-
32500	C. jejuni	i/i	-	47979	C. jejuni	i/i	-
32501	C. jejuni	i/i	-	47981	C. coli	i/i	-
32503	C. jejuni	i/i	-	47982	C. jejuni	i/i	-
32504	C. jejuni	i/i	-	47983	C. jejuni	i/i	-
32505	C. jejuni	i/i	-	47992	C. jejuni	i/i	-
32506	C. jejuni	i/i	-	47993	C. jejuni	i/i	-
32507	C. jejuni	i/i	-	47994	C. jejuni	i/i	-
32508	C. jejuni	i/i	-	47995	C. jejuni	i/i	-
32509	C. coli	i/i	-	47996	C. jejuni	i/i	-
32510	C. jejuni	i/i	-	47997	C. jejuni	i/i	-
32512	C. jejuni	i/i	-	47998	C. jejuni	i/i	-
32513	C. jejuni	i/i	-	47999	C. jejuni	i/i	-
32514	C. jejuni	i/i	-	48000	C. jejuni	i/i	-
32515	C. coli	i/i	-	48001	C. jejuni	i/i	-
32543	C. jejuni	i/i	-	48002	C. jejuni	i/i	-
32544	C. jejuni	i/i	-	48003	C. jejuni	i/i	-
32554	C. jejuni	i/i	-	48004	C. jejuni	i/i	-
32556	C. coli	i/i	-	48005	C. jejuni	i/i	-
32557	C. jejuni	i/i	-	48006	C. jejuni	i/i	-
32558	C. jejuni	i/i	-	48007	C. jejuni	i/i	-
32582	C. coli	i/i	-	48008	C. jejuni	i/i	-
32584	C. jejuni	i/i	-	48009	C. jejuni	i/i	-
32587	C. jejuni	i/i	-	48010	C. jejuni	i/i	-
32588	C. jejuni	i/i	-	48011	C. jejuni	i/i	-
32590	C. jejuni	i/i	-	48012	C. jejuni	i/i	-
32597	C. jejuni	i/i	-	48013	C. jejuni	i/i	-
32598	C. jejuni	i/i	-	48014	C. jejuni	i/i	-
32599	C. jejuni	i/i	-	48015	C. jejuni	i/i	-
32603	C. jejuni	i/i	-	48016	C. jejuni	i/i	-
33096	C. jejuni	i/i	-	48017	C. jejuni	i/i	-
33097	C. coli	i/i	-	48018	C. jejuni	i/i	-
33098	C. coli	i/i	-	48019	C. jejuni	i/i	-
33099	C. jejuni	i/i	-	48020	C. jejuni	i/i	-
33100	C. jejuni	i/i	-	48021	C. jejuni	i/i	-
33101	C. jejuni	iii/iii	-	48022	C. jejuni	i/i	-
33102	C. jejuni	i/i	-	48023	C. jejuni	i/i	-
33104	C. jejuni	i/i	-	48024	C. jejuni	i/i	-
33107	C. jejuni	i/i	-	48025	C. jejuni	i/i	-
33117	C. jejuni	iii/iv	-	48026	C. jejuni	i/i	-
33118	C. jejuni	iv/iv	-	48027	C. jejuni	i/i	-
33119	C. jejuni	i/ii	-	48028	C. jejuni	i/i	-
33120	C. jejuni	iii/iv	-	48029	C. jejuni	i/i	-
33121	C. jejuni	iii/iv	-	48030	C. jejuni	i/i	-
33122	C. jejuni	iii/iv	-
33123	C. jejuni	iv/iv	-
33125	C. jejuni	iii/iv	-
33126	C. jejuni	iv/iv	-
33128	C. coli	i/ii	-
33129	C. coli	i/i	-
33130	C. jejuni	i/i	-
33131	C. jejuni	iv/iv	-
33132	C. jejuni	iii/iv	-
33133	C. jejuni	iv/iv	-
33285	C. coli	i/i	-
33286	C. jejuni	i/i	-
33287	C. jejuni	i/i	-
33289	C. jejuni	i/i	-
33290	C. jejuni	i/i	-
33926	C. jejuni	i/i	-
33927	C. jejuni	i/i	-
33928	C. jejuni	i/i	-
34065	C. coli	i/i	-
34066	C. jejuni	i/i	-
34538	C. coli	i/ii	-
34539	C. jejuni	ii/ii	-
34540	C. jejuni	i/i	-
34541	C. jejuni	iv/iv	-
34542	C. jejuni	iv/iv	-
34543	C. jejuni	iv/iv	-
34544	C. jejuni	iv/iv	-
35270	C. coli	i/i	-
35272	C. coli	i/i	-
35273	C. coli	iii/iii	-
35274	C. coli	i/i	-
35275	C. coli	i/i	-
35276	C. coli	iii/iii	-
35278	C. coli	i/i	-
35279	C. coli	iii/iii	1
35280	C. coli	i/i	-
35281	C. coli	i/i	-
35282	C. coli	i/i	-
35283	C. coli	i/i	-
35289	C. jejuni	i/i	-
35291	C. jejuni	i/i	-
35294	C. jejuni	i/i	-
35295	C. jejuni	i/i	-
35296	C. jejuni	i/i	-
35297	C. jejuni	i/i	-
35298	C. jejuni	i/i	-
35299	C. jejuni	iii/iii	-
35300	C. jejuni	i/i	-
35301	C. jejuni	iii/iii	-
35302	C. jejuni	i/i	-
35303	C. jejuni	i/i	-
35304	C. jejuni	i/i	-
35305	C. jejuni	i/i	-
35311	C. jejuni	i/i	-
35316	C. jejuni	i/i	-
43942	C. coli	i/i	-
43945	C. coli	i/i	-
43955	C. coli	i/i	-
43958	C. coli	i/i	-
43961	C. coli	i/i	-
43967	C. coli	i/i	-
43974	C. coli	i/i	1
43984	C. coli	i/i	3
44173	C. coli	i/i	1
44182	C. coli	i/i	-
44196	C. coli	i/i	1
44197	C. coli	i/i	-
44219	C. coli	i/i	-
44243	C. coli	i/i	-
44258	C. coli	i/i	-
44261	C. coli	i/i	-
44265	C. coli	i/i	-
44271	C. coli	i/i	-
44273	C. coli	i/i	-
44279	C. coli	i/i	-
44281	C. coli	i/i	-
44282	C. coli	i/i	3
44287	C. coli	i/i	1
44289	C. coli	i/i	-
44292	C. coli	i/i	-
44297	C. coli	i/i	3
44315	C. coli	i/i	-
44324	C. coli	i/i	1
44325	C. coli	i/i	-
44330	C. coli	i/i	-
44334	C. coli	i/i	-
44346	C. coli	i/i	-
44347	C. coli	ii/ii	3
44348	C. coli	i/i	-
44362	C. coli	i/i	-
44366	C. coli	i/i	-
44367	C. coli	i/i	-
44368	C. coli	i/i	3
44373	C. coli	i/i	-
44374	C. coli	i/i	2
44376	C. coli	i/i	1
44378	C. coli	iv/iv	-
44384	C. coli	iv/iv	3
44386	C. coli	i/i	3
44391	C. coli	i/i	-
44396	C. coli	i/i	1
44397	C. coli	i/i	-
44398	C. coli	i/i	-
44399	C. coli	i/i	-
44404	C. coli	i/i	-
44405	C. coli	i/i	3
44407	C. coli	i/i	-
44411	C. coli	i/i	1
44412	C. coli	i/i	-
44419	C. coli	i/i	-
44432	C. coli	i/i	3
44437	C. coli	i/i	-
46015	C. jejuni	i/i	-
46016	C. jejuni	i/i	-
46017	C. jejuni	i/i	-
46018	C. jejuni	i/i	-
46019	C. jejuni	i/i	-
46020	C. jejuni	i/i	-
46021	C. jejuni	i/i	-
46022	C. jejuni	i/i	-
46023	C. jejuni	i/i	-
46024	C. jejuni	i/i	-
46025	C. jejuni	i/i	-
46026	C. jejuni	i/i	-
46027	C. jejuni	i/i	-
46028	C. jejuni	i/i	-
46029	C. jejuni	i/i	-
46030	C. jejuni	i/i	-
46031	C. jejuni	i/i	-
46032	C. jejuni	i/i	-
46033	C. jejuni	iv/iv	-
46034	C. jejuni	i/i	-
46035	C. jejuni	i/i	-
46036	C. jejuni	i/i	-
46037	C. jejuni	i/i	-
46038	C. jejuni	i/i	-
46039	C. jejuni	i/i	-
46069	C. jejuni	i/i	-
46070	C. jejuni	i/i	-
46071	C. jejuni	i/i	-
46072	C. jejuni	i/i	-
46073	C. jejuni	i/i	-
46074	C. jejuni	i/i	-
46075	C. jejuni	i/i	-
46076	C. jejuni	i/i	-
46077	C. jejuni	i/i	-
46078	C. jejuni	i/i	-
46079	C. jejuni	i/i	-
46080	C. jejuni	i/i	-
46081	C. jejuni	i/i	-
46082	C. jejuni	i/i	-
46083	C. jejuni	i/i	-
46084	C. jejuni	i/i	-
46085	C. jejuni	i/i	-
46086	C. jejuni	i/i	-
47260	C. jejuni	i/i	-
47265	C. jejuni	i/i	-
47266	C. jejuni	i/i	-
47269	C. jejuni	i/i	-
47270	C. jejuni	i/i	-
47271	C. jejuni	iv/iv	-
47274	C. jejuni	i/i	-
47283	C. jejuni	iv/iv	-
47285	C. jejuni	iv/iv	-
47365	C. jejuni	i/i	-
47366	C. coli	i/i	-
47367	C. coli	i/i	-
47368	C. jejuni	ii/ii	-
47369	C. coli	i/i	-
47370	C. coli	i/i	-
47371	C. coli	i/i	-
47372	C. coli	ii/ii	-
47373	C. jejuni	i/i	-
47374	C. coli	i/i	-
47375	C. coli	i/i	-
47403	C. jejuni	i/i	-
47408	C. coli	i/i	-
47409	C. jejuni	i/i	-
47411	C. jejuni	iv/iv	-
47412	C. jejuni	i/i	-
47413	C. jejuni	iv/iv	-
47414	C. jejuni	i/i	-
47415	C. coli	i/ii	1
47416	C. coli	i/i	1
47417	C. coli	iv/iv	1
47418	C. coli	ii/ii	-
47441	C. jejuni	i/i	-
47450	C. coli	iv/iv	-
47451	C. jejuni	iv/iv	-
47452	C. jejuni	iv/iv	-
47453	C. jejuni	i/i	-
47454	C. jejuni	i/i	-
47455	C. coli	iv/iv	-
47456	C. coli	i/i	1
47457	C. jejuni	i/ii	-
47458	C. jejuni	i/i	-
47459	C. jejuni	iv/iv	-
47460	C. coli	i/i	-
47461	C. coli	i/i	-
47462	C. jejuni	i/i	-
47463	C. jejuni	i/i	-
47464	C. jejuni	i/i	-
47562	C. jejuni	i/i	-
* UA indicates sequence types unassigned to a clonal complex
